# Supplementary material for: Flooding and herbivory: the effect of concurrent stress factors on plant volatile emissions and gene expression in two heirloom tomato varieties
Source: BMC Plant Biol. 2022 Nov 17;22:536. doi: 10.1186/s12870-022-03911-3 (PMC9670554; doi:10.1186/s12870-022-03911-3)
Supplement: Supplementary file 1 — Additional file 1. [file 12870_2022_3911_MOESM1_ESM.xlsx]

## Sheet: DE_varieties
Supplementary Table 1. Counts per million reads for differentiall expressed genes
A matrix showing the normalized number of reads mapping to each gene in the tomato reference genome SL3.0
Each TAB in the spreadsheet correspond to one variable. The herbivory variable was split in CP and SG varieties as explained in the text.
GeneID	17_CP_nF_nH_01	18_CP_nF_nH_02	1_CP_F_nH_01	20_CP_nF_nH_03	21_CP_nF_Se_01	22_CP_nF_Se_02	25_CP_nF_Se_03	2_CP_F_nH_02	31_SG_F_nH_01	34_SG_F_nH_02	35_SG_F_nH_03	36_SG_F_Se_01	37_SG_F_Se_02	38_SG_F_Se_03	41_SG_nF_nH_01	43_SG_nF_nH.02	45_SG_nF_nH.03	46_SG_nF_Se_01	47_SG_nF_Se_02	48_SG_nF_Se_03	4_CP_F_nH_03	7_CP_F_Se_01	8_CP_F_Se_02	9_CP_F_Se_03
gene-LOC101263538	2.387	2.485	0.482	3.586	5.117	3.846	5.038	9.605	9.351	7.282	11.73	12.19	8.258	0.625	0.348	0.594	0.874	0.199	0.152	0.225	1.41	1.794	2.126	4.645
gene-LOC101253989	36.217	43.652	27.568	26.808	39.231	50.808	43.018	31.294	0	0	0	0	0	39.361	0	0	0	0	0	0	16.741	24.415	25.153	28.497
gene-LOC101253972	0.785	0.556	0.625	0.54	0.614	0.693	0.539	1.621	0.057	0.082	0.13	1.526	0.29	1.734	1.614	4.186	1.499	4.639	7.042	3.399	1.429	4.408	1.043	0.617
gene-LOC101249794	47.951	40.034	111.399	35.731	13.638	30.927	20.478	156.601	45.878	77.558	108.27	270.939	59.834	115.127	375.101	175.124	106.915	213.947	373.076	135.674	143.598	131.543	75.043	92.296
gene-LOC101252200	1.738	0.744	6.477	7.61	1.823	2.39	0.511	1.142	6.148	4.376	18.465	29.163	18.425	5.603	14.558	15.402	5.309	5.037	70.129	14.561	8.958	5.746	1.351	4.809
gene-LOC104645020	1.015	0.849	0.892	0.596	1.126	1.506	1.503	1.244	0.2	0.182	0.08	0.265	0.309	1.277	0.042	0.156	0.083	0.073	0.043	0.236	1.057	1.359	1.57	1.503
gene-LOC101248729	9.473	20.489	5.749	8.775	7.694	17.783	14.516	30.223	0.934	2.615	0.999	0.692	0.234	6.517	0	0.906	1.999	0.817	1.508	0.365	12.707	6.544	4.361	6.63
gene-LOC101266997	0.241	0.325	0	0.242	0.14	0.321	0.395	0.316	1.706	2.47	1.119	0.407	0.693	0.037	2.869	5.04	8.38	4.587	8.583	5.125	0.294	0.021	0	0.096
gene-LOC112940181	0.492	1.007	1.363	0.857	0.279	0.783	0.954	0.887	0	0	0.04	0	0	1.212	0	0	0	0	0	0	1.615	2.51	0.785	1.658
gene-LOC101263046	11.933	8.913	24.924	7.964	6.131	6.607	4.431	9.636	5.481	3.623	4.236	7.347	6.301	4.326	7.469	9.903	11.565	24.15	11.936	15.859	78.446	2.645	9.298	4.385
gene-LOC101245329	8.489	1.478	8.516	4.406	8.698	3.073	5.799	5.455	1.211	0.853	2.898	1.282	1.18	8.437	1.857	1.114	1.822	5.331	2.572	1.512	32.17	3.412	6.725	3.026
gene-LOC101266624	27.916	31.143	4.233	26.733	30.003	19.49	18.658	4.446	2.497	1.852	3.877	3.612	2.865	13.22	4.663	3.187	2.051	3.267	6.25	4.01	10.681	17.455	16.014	15.342
gene-LOC101258887	48.705	6.019	84.425	22.635	63.512	13.997	25.237	18.232	5.548	8.262	34.581	25.011	7.78	69.977	5.253	1.926	2.363	12.379	7.661	2.348	74.736	290.56	141.84	52.773
gene-LOC101260734	5.904	6.375	1.824	10.228	9.75	6.145	7.927	5.2	0.572	1.662	1.119	1.984	0.693	5.23	0.264	0.604	0.364	0.314	0.662	0.129	7.93	6.752	9.01	10.081
gene-LOC101254128	8.395	6.774	14.911	4.341	3.312	1.215	1.763	4.609	8.627	9.298	6.684	4.019	3.202	3.99	5.844	15.37	8.879	25.292	13.705	11.849	26.579	3.309	7.649	5.484
gene-SlCYP735A2	1.486	5.211	1.506	2.534	14.094	1.667	5.779	0.122	0.639	0.027	0.23	0.081	0.431	0.065	0.359	0	0.625	0.168	0.087	0.365	1.106	0.145	1.162	1.368
gene-LOC101261459	6.731	3.869	3.187	3.726	1.889	3.123	1.339	8.004	2.374	1.961	4.356	13.381	4.531	4.587	48.895	13.485	12.46	30.842	48.504	23.686	3.603	3.35	3.984	2.737
gene-LOC101255783	27.885	29.811	33.614	31.586	29.398	29.963	31.979	37.157	3.622	3.995	3.257	3.683	3.885	35.604	2.701	2.458	3.029	2.901	3.19	2.895	34.079	35.782	33.607	37.932
gene-LOC101257269	24.368	14.984	39.733	13.981	11.406	7.912	12.108	41.796	15.099	28.782	31.944	56.361	24.978	20.501	163.731	69.427	48.581	115.901	189.533	58.61	33.423	17.528	19.074	21.732
gene-20ox-3	3.245	0.692	5.237	2.003	0.614	0.171	0.327	2.753	1.42	1.734	5.645	10.043	1.863	14.544	3.439	1.708	0.573	6.085	4.644	1.297	4.219	18.596	15.477	6.399
gene-LOC104644305	0.649	0.682	1.875	1.304	1.377	0.643	1.743	3.497	0.086	0.372	0.1	0.031	0.178	1.529	0.095	0.062	0.77	0.482	1.552	0.15	3.515	2.728	0.685	0.491
gene-LOC101257685	7.934	8.86	18.529	16.813	22.048	10.634	15.913	4.629	10.19	6.41	8.443	11.254	10.514	7.766	3.428	3.082	3.508	1.539	0.651	3.174	7.607	5.186	7.977	13.579
gene-LOC101268445	1.361	0.661	10.443	6.092	1.591	5.723	7.59	2.417	16.329	7.209	1.968	0.173	1.947	6.47	0.053	0.073	0.843	0.901	0.499	0.44	16.555	2.022	3.199	3.113
gene-LOC544002	15.827	43.442	4.386	55.609	7.833	177.808	21.076	19.904	53.494	47.586	33.332	12.17	20.719	30.504	95.342	253.631	235.658	889.079	2065.34	726.849	20.97	3.692	5.772	5.117
gene-LOC101261956	0.23	0	0.195	0.084	0	0.171	0	0.224	0.21	0.118	0.18	1.872	1.18	0.569	2.11	0.885	0.677	2.419	5.111	2.005	0.343	0.207	0	0
gene-LOC104645905	0	0	0	0	0	0	0	0	2.173	3.496	4.286	3.134	3.286	0	3.639	2.301	2.415	3.1	4.536	4.193	0	0	0	0
gene-LOC101243853	2.491	1.992	1.086	4.928	0.251	1.406	0.53	0.887	1.096	1.317	1.948	7.713	1.208	2.732	9.526	13.173	3.341	18.851	30.502	14.583	1.596	0.736	2.146	0.145
gene-LOC100529106	29.916	5.977	149.707	34.129	65.243	10.182	37.711	14.357	10.905	6.519	14.748	11.915	13.95	57.596	2.521	0.708	3.05	4.828	2.973	2.005	56.957	41.829	77.139	55.52
gene-LOC101251233	3.611	0.619	0.164	2.068	4.679	0.613	1.021	0.265	0.105	0.018	0.15	0.071	0.122	0.14	0.116	0	0	0.168	0.141	0.021	0.48	0.239	9.368	2.255
gene-LOC101245157	14.822	10.863	8.506	19.561	18.662	20.323	27.346	4.344	11.067	5.339	2.838	2.615	5.14	10.451	1.392	2.406	3.175	1.937	1.638	1.909	12.825	13.95	13.729	14.774
gene-LOC101258482	2.648	1.363	1.261	0.736	1.358	0.793	1.204	0.979	4.699	4.277	7.284	6.024	8.782	2.303	10.211	9.695	8.161	5.571	10.156	11.441	1.703	1.846	4.133	2.679
gene-LOC101247389	78.495	92.757	45.851	74.816	63.252	71.201	59.499	67.747	6.568	4.585	4.376	1.384	3.492	50.045	4.831	4.592	4.403	2.503	8.713	3.957	77.144	44.411	50.674	57.631
gene-LOC101267632	0.387	2.097	1.189	1.09	0.493	1.034	1.454	2.529	0.877	2.388	1.509	2.595	2.874	2.415	7.817	7.789	18.071	13.3	40.203	28.501	21.371	3.568	2.245	4.173
gene-LOC104645081	0.827	0.514	0.379	1.304	1.172	1.105	0.722	1.285	0	0	0	0	0	0.764	0	0	0	0	0	0	0.656	0.228	0.368	0.858
gene-LOC101255191	15.586	9.668	15.946	4.341	3.172	4.649	3.853	27.215	8.045	8.898	13.109	39.603	13.014	11.616	72.429	41.956	22.089	48.887	94.327	28.265	20.04	12.757	10.977	12.384
gene-ert1b	27.833	15.194	45.636	35.228	10.252	2.571	11.52	11.227	8.102	3.132	2.048	5.515	31.747	49.215	1.719	39.269	16.332	1.079	12.75	25.97	66.209	24.996	49.85	25.018
gene-LOC101244831	22.683	29.36	2.05	23.52	8.419	34.421	11.684	13.113	18.502	21.764	20.673	9.941	17.358	17.555	21.087	74.332	73.396	165.081	230.278	126.667	11.503	4.294	8.007	12.49
gene-LOC101267816	1.172	1.416	2.675	0.727	0.772	0.643	0.761	1.152	0.944	0.853	0.999	6.41	2.256	2.154	30.086	7.706	6.464	7.928	27.702	13.393	15.096	2.842	2.652	5.638
gene-Asr4	630.511	279.476	103.6	87.987	89.98	241.317	116.455	286.455	139.37	139.29	187.035	1154.09	78.708	44.992	854.436	1470.6	673.726	1462.19	1907.03	315.205	149.433	75.484	93.55	62.892
gene-LOC109119841	7.83	4.477	22.659	2.757	1.879	1.807	0.722	4.721	3.67	3.659	6.425	9.544	3.81	2.685	14.42	16.172	6.964	18.233	23.405	7.431	18.953	14.531	4.679	3.45
gene-LOC101251407	220.903	45.445	37.58	45.885	98.985	32.453	34.176	66.727	122.269	122.039	25.469	73.893	64.309	28.509	619.046	1053.79	351.171	524.567	1370.4	415.097	66.855	4.854	7.411	5.156
gene-LOC101262601	205.914	76.829	184.018	60.686	77.737	65.97	38.963	56.826	11.362	7.99	9.712	3.846	5.945	19.037	10.359	10.455	10.118	9.289	12.294	8.482	73.61	25.079	34.71	50.894
gene-LOC101265644	1.235	0.933	1.937	3.689	4.726	2.611	2.986	3.283	0.763	0.554	1.049	0.692	0.992	2.34	0.844	1.177	1.405	2.325	2.181	0.536	15.478	0.902	2.335	0.511
gene-LOC101243802	7.421	7.235	9.756	3.009	2.037	3.484	2.697	17.793	4.023	5.094	7.274	16.006	8.183	6.712	33.029	14.381	14.136	20.223	35.569	12.899	22.899	12.819	10.55	10.312
gene-LOC101262470	12.351	33.271	2.962	15.118	2.4	9.89	4.306	74.293	17.301	17.687	24.65	65.448	39.921	16.734	166.653	147.684	130.679	98.129	171.271	156.551	12.218	3.267	6.149	7.257
gene-LOC101253954	0	0	0.02	0.186	0.028	0.08	0.53	0.02	1.992	2.787	2.348	0.58	0.73	0.112	0.084	0.802	1.135	0.712	1.053	0.354	0.069	0	0.328	0.029
gene-LOC109120010	0	0	0	0	0	0	0	0	0.295	0.327	0	0.743	0.253	0	0.833	1.666	3.373	9.771	4.405	4.396	2.604	0	0.119	0
gene-USP	1.968	0.157	11.488	0.401	0.056	0.221	0.308	5.496	0.772	0.717	5.445	42.675	7.977	12.259	20.792	4.467	0.323	6.284	13.282	5.49	7.019	28.46	10.461	6.476
gene-LOC101253022	0.701	0.22	2.644	0.401	0.056	0.422	0.154	0.398	0.353	0.499	0.53	1.201	0.309	0.131	1.814	7.289	0.135	8.64	10.666	1.383	15.517	0.114	0.308	0.193
gene-LOC101244293	4.836	4.708	2.357	4.238	1.907	2.109	2.052	11.104	4.785	4.458	12.58	42.502	8.641	9.024	32.923	21.493	9.722	16.683	27.909	15.988	2.702	7.551	6.318	5.638
gene-SRG2	2.041	4.813	1.517	0.624	1.489	1.807	1.763	8.402	1.573	2.152	6.095	8.384	8.145	3.216	13.218	25.794	11.919	5.32	52.811	10.562	5.942	8.235	9.1	3.296
gene-LOC101249928	0.597	0.43	0.533	0.494	0.084	0.231	0.058	0.428	0.276	0.236	0.39	0.265	0.374	0.625	0.454	2.343	2.019	1.822	2.083	1.137	1.302	0.363	0.616	0.241
gene-LOC101250818	3.81	2.663	0.318	3.065	4.986	0.11	1.156	0.897	1.001	0.808	0.799	0.122	0.103	0.41	0.053	0.302	0.26	0.115	0	2.981	3.759	1.877	2.424	1.59
gene-LOC101265169	2.282	1.804	1.117	0.95	0.447	0.572	0.665	1.468	0.925	1.87	1.589	2.849	1.723	1.193	9.294	3.322	3.206	2.911	5.697	5.093	2.898	0.85	1.103	1.426
gene-LOC104644876	4.082	5.799	2.736	5.319	5.145	7.24	5.895	6.516	1.268	2.052	1.109	1.18	1.526	4.671	1.276	0.927	1.197	0.765	0.412	0.879	4.396	2.116	5.543	5.339
gene-LOC101246297	0.283	0.105	0.205	0.335	0.391	0	0.27	0.245	0	0.327	0	0.061	0.075	0.047	0.348	0.802	2.28	2.744	3.082	1.608	0.274	0.145	0.079	0.096
gene-LOC101252928	0.147	0	0.42	0.028	0.4	0	0.067	0.102	1.678	4.095	1.169	2.188	5.842	0.158	2.152	0.26	0.333	7.656	0.293	3.667	0.117	0.207	0.119	0.164
gene-GGPS1	1.779	1.856	2.552	11.28	12.95	4.438	9.575	4.792	0.648	0.817	0.989	0.315	1.245	5.556	0.169	0.104	1.062	1.236	1.172	0.911	10.074	0.84	4.093	1.06
gene-LOC101245742	0.869	0.986	3.607	2.329	2.103	2.43	1.753	1.805	1.582	0.763	0.33	0.163	0.328	1.044	0.169	0.083	0.458	0.293	0.271	0.139	2.193	1.846	2.762	2.882
gene-LOC101261161	0.251	0.545	0.143	0.559	1.489	0.623	4.074	0.204	0.315	0.708	0.22	0.244	0.075	0.186	0.084	0.115	0.146	0.126	0.271	0.129	2.173	0.052	0.457	0.202
gene-LOC101250923	6.804	45.613	1.086	4.275	1.209	5.874	2.87	2.773	3.012	4.413	4.217	15.69	2.556	3.244	389.711	106.457	95.87	140.9	307.07	150.397	13.363	7.986	3.705	29.798
gene-Q`a	0.157	0.178	0.738	0.354	0.047	0.161	0.154	0.551	0.334	0.236	1.059	1.109	0.936	0.709	3.629	1.687	0.427	1.571	2.724	0.472	0.715	0.477	0.407	0.096
gene-LOC101256185	0.209	0.231	0.051	0.335	0.567	0.502	1.715	0.143	5.805	7.1	1.429	0.214	1.666	1.184	0.095	0.25	1.457	0.094	0.423	0.418	0.587	3.029	2.066	2.804
gene-LOC101262661	89.098	171.85	41.342	36.095	26.681	39.783	20.912	118.567	32.552	27.402	87.647	326.548	97.985	118.204	1275.99	551.54	421.122	974.84	1435.37	683.122	275.477	155.698	122.826	267.018
gene-LOC101246445	38.583	45.686	42.848	29.733	27.63	34.571	45.705	49.974	0.286	0.763	0.6	0.488	0.534	29.33	0.433	0.146	0.541	1.162	0.445	0.268	27.461	37.317	46.492	43.088
gene-LOC543942	12.697	1.279	2.982	0.81	0.233	1.145	0.058	1.958	0.238	0.127	0.21	1.028	0	0.429	36.436	3.613	3.966	15.72	103.474	4.525	10.837	0.228	0.536	2.361
gene-LOC101253157	10.174	13.348	15.301	4.257	3.572	0.793	3.622	15.254	6.539	10.696	5.346	11.244	6.413	7.551	15.433	15.204	61.884	57.579	37.023	44.381	61.578	6.161	14.345	11.092
gene-LOC104646574	0.283	1.384	0.143	0.121	0.437	0.663	0.26	0.163	2.679	2.896	1.729	3.134	1.077	0.084	2.374	0.052	3.841	5.331	7.661	5.758	0.186	0.311	0.07	0.549
gene-LOC101263676	11.514	4.278	10.73	5.17	14.066	22.994	14.015	8.371	20.618	14.718	16.746	5.688	7.068	2.918	1.245	1.76	4.018	2.733	1.91	1.726	6.51	7.084	8.245	7.054
gene-LOC101255592	19.72	23.394	12.083	15.034	6.977	15.714	13.591	46.538	14.298	22.608	18.944	149.751	44.826	27.661	513.967	221.318	131.293	174.171	578.918	252.723	39.003	98.146	25.491	22.927
gene-h52	8.28	7.655	8.875	9.911	11.824	13.525	23.118	11.685	6.692	7.89	5.036	2.351	6.31	4.186	0.781	1.135	4.008	2.356	0.901	2.027	6.961	2.209	5.563	6.746
gene-LOC104646546	2.858	2.097	12.083	7.079	2.075	3.565	3.034	2.009	10.848	5.212	15.807	11.783	9.952	3.03	6.635	27.138	3.487	62.208	17.795	18.572	28.87	2.593	2.116	1.542
gene-LOC101253852	2.481	1.646	14.604	5.477	12.801	7.621	6.656	15.05	2.211	1.743	6.804	2.442	2.977	3.888	6.277	1.093	3.31	6.284	7.498	3.088	107.15	2.593	6.656	1.581
gene-LOC104647281	7.128	0.472	3.32	0.605	0.428	0.442	0.424	1.907	0.21	0.045	0.669	1.618	0.637	1.445	2.342	2.291	1.072	3.927	6.25	1.791	6.863	0.653	1.957	0.752
gene-LOC101250911	7.673	7.309	4.427	7.312	7.182	4.729	5.779	2.926	0	0	0	0	0	6.358	0	0	0	0	0	0	2.839	4.999	6.199	6.264
gene-Xegip	2.397	0.199	8.721	0.745	0.661	0.321	0.27	0.765	0.362	0.781	3.317	2.178	0.272	5.584	2.606	3.062	1.155	9.897	8.355	1.662	4.513	13.608	0.596	0.848
gene-LOC101260645	5.851	2.81	1.947	0.401	3.479	3.123	1.445	0.071	0	0	0	0.061	0	9.435	0	0	0	8.043	0.749	0.086	0.46	3.993	2.762	2.284
gene-PSR	2.156	1.185	3.064	1.313	0.763	0.331	0.607	2.345	2.183	0.645	1.009	7.438	19.623	12.437	3.196	4.842	3.06	5.194	15.05	4.6	1.713	5.974	3.616	1.349
gene-LOC101258143	0.304	0.807	0	0.14	0	0.241	0.116	0.184	0.515	0.064	0.07	0.448	0	0	3.059	1.125	1.686	3.76	5.263	3.152	0.47	0	0.169	0.077
gene-LOC100750252	9.274	0.231	19.103	0.894	0.316	0	0.067	13.49	0.315	0.808	6.245	103.595	1.142	9.724	650.724	42.799	2.405	28.444	398.5	12.074	16.995	6.078	4.401	3.672
gene-LOC101262627	0.523	1.594	0.277	0.866	0.26	0.06	0.433	0.367	0.105	0.272	0.11	0.193	0.178	0.047	1.013	0.958	10.992	10.096	5.024	4.546	1.371	0.104	0.377	0.125
gene-LOC101261892	1.664	1.699	0	0.922	0.865	0.673	0.154	2.019	0	0	0	0	0.178	0.336	0	0	0.052	0	0.033	0	0	0.487	1.768	1.426
gene-LOC101245019	0.157	0.346	0.133	1.183	0.093	0.392	0.222	3.457	2.602	2.724	1.958	1.638	4.822	0.354	10.222	6.415	5.704	0.576	19.618	1.619	2.32	0.093	0.149	0.193
gene-LOC100147717	1.643	4.488	0.635	2.142	0.493	1.898	1.358	2.09	5.052	1.925	1.978	1.302	2.331	1.818	7.701	12.871	7.849	2.702	19.032	11.388	0.881	0.332	0.695	1.388
gene-LOC101247341	0.262	0.776	0.502	0.605	0.688	0.502	0.588	0.653	0.458	0.4	0.26	0.6	0.29	0.345	5.549	1.531	3.518	3.487	9.321	1.952	1.439	0.052	0.427	0.684
gene-LOC101251303	42.246	48.402	42.807	22.3	14.541	16.949	10.644	59.559	9.065	17.742	28.686	55.954	40.735	16.128	134.71	111.851	147.584	95.364	210.095	60.926	76.195	50.219	48.211	29.403
gene-LOC101261619	32.386	33.345	9.644	8.616	6.735	11.156	11.838	44.009	9.246	8.144	18.734	68.297	20.054	33.534	122.621	37.697	33.227	75.508	165.509	52.724	44.945	60.881	41.416	38.298
gene-LOC101261704	0.094	0	0.133	1.351	0	0.301	0.144	0.092	0.086	0	0	0.132	0	0.373	0.675	0.604	0.031	1.571	6.359	1.394	0.548	0.041	0.169	0.039
gene-CHRDi	32.815	7.151	11.089	118.204	7.777	29.531	3.131	0.245	0.934	0.944	1.878	1.058	1.423	11.299	250.422	135.75	13.969	253.701	1478.06	335.953	13.774	12.332	5.146	2.082
gene-LOC101256744	0.084	0.052	0	0	0.028	0	0	0.102	0.076	0.064	0.13	0.478	0.15	0.019	1.783	0.875	0.187	0.23	1.714	0.129	0.02	0	0.04	0
gene-LOC101264143	0.848	0.367	0.246	0.671	0.995	0.271	0.79	0.204	0.086	0.082	0.01	0.01	0.009	0.149	0.042	0.021	0.094	0.073	0	0.107	0.176	0.031	0.06	0.029
gene-LOC101266343	3.548	0.577	1.015	1.351	1.228	1.145	1.252	1.438	4.537	3.732	5.276	9.687	5.14	1.137	18.619	10.851	7.786	9.991	14.736	9.125	1.243	1.566	1.619	0.829
gene-LOC101249848	7.788	11.838	0.512	19.095	8.605	4.78	12.503	7.597	10.123	5.829	3.267	4.559	11.132	2.815	1.034	3.166	1.915	0.681	1.063	1.308	2.261	1.722	8.126	2.188
gene-LOC101246903	63.526	58.049	79.803	54.473	50.711	54.603	62.023	70.836	0	0	0	0	0	71.581	0	0	0	0	0	0	69.175	79.478	69.549	72.125
gene-LOC101251674	1.444	1.174	0.113	0.484	0.316	0.261	0.289	0.387	1.02	0.835	0.42	1.18	0.29	0.336	2.869	2.031	2.55	1.403	3.885	3.463	0.411	0.373	0.527	0.52
gene-PP2C-2	17.219	43.788	13.845	12.23	8.447	21.518	5.558	11.145	25.651	20.683	24.899	81.891	23.256	30.486	482.352	178.019	115.409	228.179	339.85	159.629	88.334	53.642	21.14	101.682
gene-LOC101245208	1.005	0.178	2.665	0.531	0.949	0.372	0.116	0.408	0.038	0.173	0.22	0	0.037	1.529	0.443	0.24	0.25	1.299	0.271	0.718	1.86	1.162	1.123	0.646
gene-LOC101251463	2.271	3.324	0.635	4.937	3.851	5.754	8.631	0.51	0.133	0.027	0	0.01	0.066	0.28	0.063	0.062	0.416	0.042	0	0.193	0.695	0.114	0.089	0.299
gene-LOC101266883	14.738	0.294	1929.22	12.752	1.219	1.366	0.626	78.076	16.405	90.814	916.38	1850.31	334.541	768.862	347.863	32.896	0.656	25.134	26.693	14.068	444.617	2777.22	927.992	770.774
gene-LOC101246558	2.366	0.199	0.338	0.149	0.828	0.372	0.096	3.742	0.019	0.045	0	0.02	0.028	0.196	0	0	0	0.209	0.163	0.021	2.017	3.06	0.457	0.713
gene-LOC101261020	0.911	0.797	0.523	0.065	0	0.08	0.116	0.897	0.353	0.545	0.749	0.427	0.234	0.093	1.139	6.498	3.071	0.733	4.416	2.713	1.527	0.104	0.536	0.347
gene-LOC101245304	0.785	0.472	0.4	0.643	0.251	0.191	0.116	1.05	0.458	0.454	0.39	1.781	0.861	1.072	3.281	2.228	1.676	1.896	6.988	1.994	0.91	0.653	0.556	0.732
gene-LOC101247438	6.312	4.614	8.824	5.235	3.2	5	1.907	4.242	0.181	0.218	0.32	0.346	0.131	4.755	0.264	0.469	0.062	0.094	0.152	0.086	11.425	8.515	8.335	5.715
gene-LOC101265833	200.847	24.033	108.304	7.843	3.479	9.489	2.485	55.266	7.311	1.879	6.455	62.701	3.352	11.365	519.97	128.523	53.306	275.379	708.228	78.072	48.401	34.309	30.18	14.697
gene-LOC101244708	7.725	12.142	1.998	6.967	4.959	12.581	9.237	6.842	43.714	40.314	48.53	53.319	54.385	15.7	47.006	45.944	40.69	31.785	31.272	47.105	3.965	7.768	9.726	6.467
gene-LOC104648547	3.716	5.589	6.907	2.012	0.763	2.992	1.512	18.772	4.871	4.876	7.594	12.16	9.746	6.945	14.42	11.049	8.629	21.553	26.227	12.117	14.89	22.745	9.467	9.753
gene-LOC101247446	0.115	0.178	0.164	0.401	0.223	0.281	1.175	0.102	1.22	2.134	1.079	0.183	0.44	0.149	0.063	0.302	0.437	0.199	0.792	0.225	0.196	0.073	0.527	0.048
gene-LOC101245149	8.772	17.752	6.518	18.08	2.763	10.844	10.268	39.216	35.507	61.051	41.885	233.392	88.015	48.329	234.029	123.077	74.781	132.616	217.181	173.558	20.216	18.378	16.372	22.58
gene-TAS14	772.825	26.854	231.017	66.275	34.812	69.123	14.969	402.83	35.326	26.567	71.381	837.626	28.939	149.575	1683.32	1550.86	177.771	798.354	1406.58	548.23	205.773	239.127	266.236	108.38
gene-LOC101247078	0.209	0.304	0.779	2.496	2.196	2.139	1.637	2.335	0.229	0.572	0.34	0.132	0.234	1.958	0	0.052	0.552	0.22	0.195	0.225	0.45	0.342	0.616	0.424
gene-CHI14	4.072	1.856	5.924	6.409	5.796	3.926	3.506	5.18	1.068	0.4	1.749	0.875	1.311	2.088	0.633	0.625	2.425	2.157	1.877	0.901	16.114	2.811	3.845	1.831
gene-LOC101259177	10.467	9.919	4.888	10.572	13.117	7.892	9.719	8.851	155.622	145.683	148.307	147.176	125.033	9.407	166.199	176.248	152.612	160.703	158.922	171.295	14.665	19.239	20.564	10.456
gene-LOC101255594	0.22	0.22	0.072	0.317	0.363	0.251	0.164	0.173	4.861	3.759	3.177	1.954	3.136	0.047	4.747	8.872	6.308	5.132	4.666	4.428	1.214	0.052	0.199	0.154
gene-LOC101250249	0.984	1.772	0.994	0.671	0.474	2.641	0.944	1.458	16.271	14.636	16.117	15.538	15.832	1.007	12.036	14.662	12.117	12.201	12.663	13.393	2.526	1.597	2.106	0.626
gene-LOC101254463	0.639	0.199	0.4	0.224	0.084	0	0.096	0.082	0.076	0	0.06	0.672	0.365	0.559	7.237	1.375	0.708	0.209	3.787	2.305	0.245	0.477	0.338	0.251
gene-LOC101260153	1.308	1.416	0.512	0.866	0.484	1.295	0.761	0.683	0.105	0	0	0.041	0.112	0.774	0	0	0.135	0.094	0	0.032	0.793	0.56	0.377	0.308
gene-LOC101262230	0.44	0.115	0.154	0.261	0.112	0.141	0.164	0.224	0.629	0.645	0.22	1.129	0.777	0.392	1.983	1.77	0.906	1.78	1.953	1.308	0.137	0.228	0.308	0.463
gene-LOC101261450	2.638	1.122	2.562	0.699	0.772	1.476	0.771	1.703	0.276	0.236	0.25	1.486	0.412	0.289	1.646	2.312	0.562	2.639	8.616	2.702	2.477	1.659	1.917	1.918
gene-LOC101247830	13.44	8.263	54.193	3.279	2.791	4.559	5.018	23.809	6.167	13.683	32.943	75.623	18.79	27.251	72.556	29.095	12.585	42.571	41.331	23.247	31.788	102.907	33.627	28.276
gene-LOC101259953	9.86	3.502	11.376	0	0	2.812	0	7.76	0.114	0	0	27.636	0	0	13.914	0.583	4.778	20.83	20.302	7.988	10.113	4.439	3.775	0
gene-LOC101256448	1.11	0.566	0.533	0.596	0.577	0.261	0.231	1.907	0.334	0.654	0.59	1.557	0.346	0.671	1.276	2.041	0.802	4.304	5.002	2.402	1.654	0.529	1.649	0.781
gene-LOC101245172	0.471	0.042	0.512	0.065	0.112	0	0.087	0.092	0	0.281	0.2	2.351	0.225	0.103	7.448	2.426	0.333	2.409	3.179	1.351	0.274	0.902	0.04	0.279
gene-LOC101255223	6.239	15.309	7.43	10.665	4	8.716	17.348	23.228	14.012	19.939	15.837	121.158	40.239	33.059	57.724	27.169	75.52	59.81	181.937	102.906	23.476	17.31	27.15	27.717
gene-LOC101246188	4.658	1.038	2.613	2.897	8.27	1.737	3.718	3.885	1.592	1.244	3.397	8.456	2.425	2.834	0.454	0.604	0.281	0.586	0.673	0.354	2.516	10.268	11.265	4.684
gene-LOC101252498	39.797	5.211	25.057	17.391	15.927	26.649	17.435	10.156	9.656	6.474	5.346	2.646	2.977	3.254	0.981	1.677	2.269	1.812	1.953	2.595	15.076	2.365	4.947	5.455
gene-LOC101245297	5.171	2.936	1.209	2.636	2.53	1.275	1.869	1.682	0	0.045	0.1	0.336	0.084	1.072	0.876	0.521	0.874	0.335	0.445	0.15	2.438	1.006	1.53	0.983
gene-LOC101250692	0.754	0.461	0.082	12.892	0.26	1.245	0.029	0.184	0.029	0	0	0	0.122	0.242	0.295	2.176	0.749	3.812	19.412	29.176	0.509	0	0.06	0.077
gene-LOC101254612	1.141	4.624	0.789	0.531	0.344	0.894	0.116	0.245	0.82	0.608	0.709	1.201	0.655	1.948	23.978	7.227	4.591	9.373	20.074	7.484	6.784	11.948	0.765	8.047
gene-LOC101245952	0.691	1.321	0.256	0.317	0	0.191	0.241	2.315	2.65	1.525	2.928	6.136	2.818	0.802	3.038	3.322	2.758	3.592	2.995	5.758	0.362	0.436	0.258	0.279
gene-SlAKR4B	40.844	0.923	945.63	4.164	3.024	0.402	3.314	18.996	6.091	5.13	73.939	410.199	20.709	71.73	165.851	7.841	1.218	49.546	40.669	3.592	377.713	1634.17	83.636	52.532
gene-LOC101251234	0	0	0	0	0	0.06	0	0	5.081	8.063	7.604	4.457	5.046	0	3.523	3.801	4.039	4.933	3.483	2.949	0	0	0	0
gene-LOC101267538	1.193	1.709	0.533	0.782	0.335	0.623	0.395	1.723	0.524	0.209	1.049	1.791	1.723	2.713	22.258	12.048	9.764	3.194	24.36	3.152	2.399	1.348	1.421	1.581
gene-LOC101264815	0.911	0.283	0.195	0.512	0.279	0.934	0.857	0.591	0.029	0.082	0.08	0.051	0.103	0.625	0.021	0.021	0.073	0	0	0.086	0.176	0.28	0.864	0.983
gene-hsc70	22.746	10.171	11.14	12.901	7.498	5.332	13.1	18.181	3.927	4.086	2.118	91.049	33.002	54.632	23.904	14.058	117.522	80.807	461.836	120.856	73.953	103.125	87.739	44.177
gene-LOC101256853	0.398	2.789	0.041	0.931	0.651	1.084	0.607	0.489	1.811	1.253	1.009	1.648	1.18	0.886	11.688	4.082	5.413	6.881	10.287	6.627	0.813	0.902	0.646	1.783
gene-LOC104646748	0.199	0.094	0.389	0.149	0.084	0.131	0.058	1.244	0.143	0.863	1.059	10.338	1.563	0.876	16.562	4.394	2.29	4.388	13.064	3.549	1.302	0.799	0.487	1.185
gene-DEFL1	0	0.315	0	0.205	0	0	0.087	0	2.469	4.585	1.948	6.217	1.985	0	23.988	58.69	10.763	32.905	30.665	11.43	0	0	0.079	0.106
gene-LOC101258285	0.22	0.189	4.591	0.82	0.53	0.552	0.732	20.607	4.957	9.225	7.684	21.328	6.067	2.815	14.199	12.486	21.766	12.84	30.111	2.606	16.095	1.877	2.344	2.371
gene-LOC104645749	1.811	1.395	5.575	2.86	0.53	0.633	0.703	3.079	2.278	5.312	2.678	8.12	5.018	4.233	3.122	2.593	4.049	8.766	4.004	3.925	3.28	5.933	4.49	5.06
gene-LOC101262843	1.685	1.992	2.193	1.164	0.716	1.014	0.684	2.784	0.896	0.79	1.159	5.464	0.627	2.2	15.117	4.749	3.945	5.299	15.202	7.538	3.035	1.815	0.944	2.149
gene-LOC104645861	0	0	0	0	0	0	0	0	0.953	0.39	0.53	0.387	0.524	0	1.73	1.208	0.958	0.23	0.423	0.654	0	0	0	0
gene-LOC101264777	1.905	7.445	0.389	4.601	0.195	10.744	1.397	5.282	5.348	5.175	4.097	1.659	1.638	0.681	30.603	45.09	41.502	84.106	192.463	63.779	3.524	0.197	0.228	0.443
gene-LOC101249698	3.58	1.143	1.127	0.838	0.447	0.301	0.78	0.326	37.204	27.375	31.104	40.579	58.973	1.296	50.487	89.212	63.31	20.139	52.074	77.043	0.666	1.442	2.146	2.226
gene-LOC101267851	7.631	5.924	4.458	4.713	4.317	4.749	4.566	4.527	0	0	0	0	0	6.647	0	0	0	0	0	0	3.524	6.296	5.384	5.358
gene-LOC101266622	0.806	0.461	0.892	2.189	1.889	1.074	0.819	1.499	0.2	0.027	0.33	0.132	0.524	1.37	0.464	0.042	0.781	1.215	1.28	0.332	2.996	0.819	0.974	0.183
gene-LOC101259196	0.188	0.126	0.154	0.224	0.223	0	0.039	0.326	5.767	6.701	7.404	11.895	7.846	0.168	1.962	4.134	5.298	3.802	3.657	3.378	0.127	0.176	0.377	0.087
gene-LOC101247180	0.283	0.923	0.82	3.009	2.884	2.008	3.747	3.569	0.315	0.218	0.699	0.173	0.506	2.042	0.549	0.219	0.625	1.529	1.259	0.536	13.951	0.975	0.954	0.424
gene-LOC112941073	1.455	3.733	1.107	5.691	4.847	4.358	4.209	3.385	0.496	0.69	0.6	0.539	0.534	1.846	0.222	0.396	0.625	0.325	0.423	0.375	2.673	2.738	2.464	3.46
gene-LOC101264595	3.088	2.454	6.508	3.065	2.065	1.978	1.454	3.487	1.458	0.899	1.419	1.272	2.05	1.734	3.777	7.675	4.736	17.05	9.56	6.166	21.734	2.5	3.199	1.002
gene-LOC101253032	9.996	0.839	5.288	3.53	4.298	0.572	1.271	4.211	4.166	5.112	3.747	2.178	2.5	4.139	17.153	3.051	30.853	26.318	16.656	34.602	1.234	6.202	4.649	3.142
gene-LOC101257167	0.366	0.042	0.205	0.084	0.112	0.09	0.019	0.031	2.812	1.28	1.419	1.292	0.225	0.037	2.025	1.666	1.582	0.984	1.845	0.643	0.069	0.27	0.129	0.116
gene-LOC104645665	3.821	0.21	4.458	0.904	0.288	0.12	0.173	8.045	0.562	1.398	4.336	35.298	2.518	5.827	66.638	16.641	6.423	23.323	52.019	19.633	10.25	8.847	6.249	5.831
gene-LOC101248036	0.67	0.43	0.061	0.652	0.242	0.04	0.039	0.173	17.758	33.84	31.324	24.624	91.216	0.298	35.972	104.749	9.858	10.965	40.105	75.692	0.176	0.249	0.328	0.241
gene-LOC101245626	4.145	1.342	2.408	1.453	0.335	1.617	0.26	0.041	1.172	0.89	0.05	0.102	0.225	0.158	1.181	1.51	2.113	3.906	9.028	7.774	0.871	0.228	0.348	0.723
gene-LOC101252201	0.419	0.325	0.133	1.23	0	0	0.125	1.081	2.326	0.418	1.069	1.903	3.792	0.056	2.922	16.464	3.654	1.173	1.107	7.838	0.538	0.446	0.119	0.058
gene-LOC101266908	1.884	0.294	4.243	0.075	0.14	0.04	0.077	2.529	0.276	0.318	1.779	42.818	0.59	1.24	64.138	6.613	0.697	5.666	55.676	1.887	1.782	5.808	0.725	1.552
gene-p69d	0.021	0.021	0	0.075	0.195	0.06	0.116	0.041	3.336	2.651	1.119	0.539	1.086	0.047	2.405	3.249	4.393	1.875	2.257	3.045	0.069	0	0	0
gene-LOC104644746	18.056	17.113	17.238	22.56	31.621	21.377	28.001	22.229	0.143	0	0.11	0.041	0.047	21.899	1.139	0	0	0	0	0	19.129	27.298	27.935	30.184
gene-LOC101268779	1.821	0.86	0.717	1.276	1.256	0.653	0.511	1.162	0.315	0.109	0.55	0.132	0.412	1.454	0.179	0.135	0.042	0.272	0.217	0.311	0.255	1.328	0.834	0.964
gene-LOC101262483	3.182	5.463	1.025	5.123	3.851	6.587	6.627	1.428	12.983	12.003	2.778	0.885	4.007	1.389	0.559	2.718	3.383	1.1	0.575	1.962	0.822	0.581	1.868	2.236
gene-LOC101263843	0.408	0.283	0.728	0.149	0.037	0.1	0.058	0.683	0.648	0.163	0.879	1.923	0.365	0.196	0.38	0.729	1.041	0.953	3.114	0.429	0.323	3.329	0.497	0.366
gene-LOC101250900	2.565	0.891	1.701	0.401	0.409	0.783	0.366	1.479	0.419	0.645	1.179	1.689	0.73	1.091	10.718	3.801	2.717	5.613	7.4	2.166	0.901	0.882	1.192	0.954
gene-LOC543645	5.317	0.367	11.478	1.444	2.242	0.613	0.231	1.468	1.306	1.289	1.629	0.549	0.712	1.753	15.085	15.193	8.629	52.688	38.803	18.089	11.63	1.317	2.444	1.706
gene-Cab-1D	0.932	1.216	0.041	0.27	0.372	0.311	1.464	0.102	1.401	1.353	0.889	0.305	0.15	0	4.504	4.821	5.434	6.703	8.084	13.253	0.049	0	0.189	0
gene-LOC101258525	19.867	4.173	13.763	4.387	2.968	0.663	1.532	5.404	13.097	11.631	4.546	1.435	6.75	8.26	48.251	12.944	9.504	9.74	32.064	3.957	38.083	5.611	11.096	18.995
gene-Psy1	263.662	180.323	308.719	170.563	180.546	89.566	104.183	111.399	8.512	4.803	17.096	25.906	24.679	257.664	3.998	5.04	2.071	1.906	1.964	3.581	178.371	351.991	312.937	254.258
gene-LOC104647791	0.084	0.367	0.246	0.158	0.167	0.12	0.048	0.112	0.257	0.127	0.25	0.895	0.534	0.429	1.403	0.333	0.51	1.121	0.76	1.008	0.137	0.29	0.189	0.241
gene-LOC101259903	3.486	2.831	8.824	1.453	1.451	1.245	1.291	1.152	0.915	0.745	0.879	0.458	2.219	13.863	0.169	0.833	1.166	0.45	0.38	1.179	11.65	3.36	4.52	1.725
gene-LOC101264088	0.513	0.765	0.236	0.335	0.326	0.361	0.173	0.602	0.991	0.454	0.45	0.539	0.543	0.103	1.646	2.739	1.707	1.288	4.351	2.734	0.959	0.218	0.199	0.145
gene-LOC101260474	6.689	3.953	5.309	3.363	3.824	1.546	1.965	3.222	0.305	0.127	0.3	1.028	0.758	6.162	0.939	0.875	0.489	0.702	1.302	0.976	4.161	8.608	9.666	7.989
gene-LOC104649012	0.607	0.724	0	2.468	0.093	8.675	0.395	1.04	1.935	1.099	0.849	0	0.103	0.373	3.165	18.109	13.907	28.559	65.171	40.714	2.966	0	0.139	0.087
gene-SIP	19.406	13.317	46.527	15.537	6.373	8.575	5.876	37.371	29.13	15.299	21.352	68.826	37.187	23.298	87.989	66.688	32.477	59.296	136.428	60.176	36.252	43.198	21.031	11.044
gene-LOC101255510	9.913	29.8	0.543	27.646	1.275	188.25	12.667	29.846	54.858	55.213	35.74	4.681	7.106	5.883	126.925	210.29	269.801	834.118	1290.39	608.288	20.843	0.124	0.368	0.713
gene-PR-5	1.11	2.695	2.193	21.256	20.951	12.521	62.023	39.318	3.041	0.999	0.939	0.285	3.342	2.564	4.093	1.562	2.967	4.294	23.948	1.126	38.905	1.867	8.355	2.689
gene-LOC101255770	0.858	0.377	2.08	3.782	0.149	0.241	0.058	0.061	0	0	0.07	0.183	0	0.615	0.264	0.437	0	0.513	2.865	2.295	1.889	5.559	0.06	0
gene-LOC101244513	8.374	7.581	23.007	16.478	15.071	5.372	45.484	0.449	1.23	0.154	0.32	0.661	0.215	23.204	1.097	0.646	0.958	2.691	0.467	9.457	33.814	2.199	3.08	5.137
gene-LOC101252194	0.241	0.43	0.082	0.186	0.121	0.341	0.135	0.194	0.276	0.345	0.1	0.183	0.094	0.485	7.585	4.561	2.342	4.315	17.166	6.509	0.127	0.114	0.497	0.231
gene-SUN	2.491	3.219	3.792	3.279	4.438	1.807	7.879	4.915	1.268	1.135	2.318	1.15	2.228	3.272	0.411	0.396	1.155	0.712	0.25	0.3	4.66	2.759	4.58	5.628
gene-LOC101267425	8.049	6.302	25.99	4.601	3.786	3.946	3.198	12.929	18.693	15.853	30.335	32.419	13.042	5.789	28.06	38.176	12.044	66.47	54.2	30.399	14.186	13.898	8.573	4.038
gene-LOC101252308	2.596	3.607	0.676	4.751	3.089	3.595	4.132	3.701	0.601	0.672	0.689	0.936	0.506	3.561	0	0.635	0.51	0.335	0.586	0.397	2.144	1.825	1.361	3.363
gene-LOC101254884	6.197	2.045	13.743	2.031	8.084	2.52	4.546	8.667	3.403	1.898	0.909	0.712	2.032	4.326	0.274	3.676	0.781	0.67	0.358	0.279	5.57	2.199	8.355	2.939
gene-LOC101262066	3.883	2.946	9.305	1.63	1.414	1.757	1.888	9.626	1.382	1.634	7.374	41.78	5.346	5.696	30.36	9.622	3.206	16.117	18.805	8.171	7.401	22.413	7.123	7.912
gene-LOC101250846	10.509	11.534	0.41	4.909	2.233	12.632	2.581	2.977	11.076	3.723	2.688	2.544	5.72	0.998	14.473	40.561	35.163	14.41	33.866	33.959	0.548	0.384	0.089	0.27
gene-LOC101255514	11.074	4.844	3.587	9.501	3.079	1.898	1.252	2.804	1.477	1.335	2.968	1.699	4.007	6.591	3.017	10.747	14.126	5.006	40.995	20.137	17.553	3.277	3.785	2.997
gene-LOC101243675	36.102	5.138	2.982	5.151	2.586	2.681	1.271	9.065	5.605	9.788	10.242	47.204	9.568	4.671	91.46	118.276	16.717	46.949	67.428	30.892	6.06	14.448	6.994	4.896
gene-LOC104645363	0	0	0	0	0	0	0	0	0.334	0.781	1.509	2.045	1.339	0	3.302	2.801	1.478	2.168	2.843	2.273	0.059	0	0	0
gene-LOC101264399	22.118	22.471	27.394	17.093	6.977	19.972	7.86	31.569	23.001	21.319	32.563	4.955	10.467	31.157	1.224	2.301	2.738	1.791	1.714	0.718	61.696	30.441	42.399	37.257
gene-LOC101250708	1.424	2.045	15.977	24.861	28.198	5.231	29.61	42.683	2.574	3.196	5.735	2.829	2.93	6.955	0.538	0.823	2.696	3.121	3.635	1.351	36.771	9.117	8.812	4.78
gene-LOC101266019	21.992	166.293	79.598	156.954	3.247	633.663	9.035	73.855	292.227	357.111	110.468	76.112	63.935	2.051	547.703	417.467	728.646	795.024	2092.28	1132.07	111.36	0	0.228	0.732
gene-LOC101265579	0.304	1.531	0	15.816	0.065	2.139	0.27	0.948	8.322	8.862	0.14	0	0.234	0.121	5.042	4.926	13.126	20.233	84.724	42.558	3.397	0	0	0.067
gene-LOC101261889	1.581	0.252	1.23	0.54	0.567	0.211	0.202	0.347	0.524	0.163	0.789	0.59	0.131	0.541	3.418	1.468	0.697	2.44	4.34	1.651	0.822	0.716	0.626	0.81
gene-LOC101251767	2.502	2.852	2.798	2.413	3.368	1.757	2.707	1.519	0.019	0.1	0	0.041	0.075	2.163	0.032	0.021	0.062	0	0.054	0.021	2.594	2.323	3.864	2.795
gene-LOC101259487	1.842	0.126	9.346	0.112	0.465	0.1	0.135	2.192	0.229	0.291	1.349	21.775	0.459	0.802	12.152	1.229	0.573	1.801	15.473	0.311	6.168	51.723	3.924	2.535
gene-LOC101263770	4.48	2.569	3.064	6.315	2.298	2.661	3.795	2.335	0.124	0.045	0.14	0.621	0.3	2.676	0.095	0.062	0.427	0.325	0.532	0.332	2.673	4.47	7.471	4.308
gene-LOC101257623	22.013	4.131	12.493	2.711	1.833	1.466	1.695	12.858	2.231	2.733	5.236	7.143	2.968	6.265	17.575	7.55	8.588	8.902	37.729	3.699	10.123	8.785	10.649	10.341
gene-LOC104647293	1.486	0.849	3.607	1.742	1.489	1.868	1.233	1.856	0.505	0.763	0.969	0.397	0.403	3.188	0.253	0.167	0.687	0.22	0.228	0.097	3.426	2.168	6.507	4.549
gene-LOC101256422	2.481	1.625	0.266	10.209	0.381	0.161	0	0.5	0.029	0	0.06	0.02	0	0.764	0	4.405	0.416	5.331	16.591	7.999	3.172	0.809	0.169	0
gene-LOC101252788	0.785	0.839	0.205	0.447	0.428	1.667	1.3	1.835	2.698	3.441	2.638	1.363	1.592	0.998	12.311	5.259	4.237	7.478	9.853	2.573	0.362	0.218	0.169	0.434
gene-LOC112941261	0	0	0	0.037	0	0	0.135	0.051	4.595	2.787	4.376	2.289	1.657	0.056	1.034	0.823	1.218	3.435	0.901	1.201	0.255	0	0	0.116
gene-SlCYP735A1	1.246	1.541	1.394	2.459	2.056	0.894	1.493	0.082	0.477	0.054	0.32	0.265	0.346	0.27	0.063	0.198	0.167	0.22	0.217	0.493	1.018	0.404	0.666	0.848
gene-LOC101250097	1.549	2.296	0.984	1.49	0.372	2.601	1.454	10.054	2.669	6.755	9.832	16.433	3.436	1.715	15.169	5.342	11.159	25.082	15.517	12.095	5.952	1.96	1.57	1.841
gene-LOC101255217	2.638	4.593	3.7	0.82	1.423	0.954	2.919	0.489	0.029	0.191	0.34	0.702	0.665	7.076	5.19	1.187	1.031	1.204	6.326	2.498	8.449	25.805	5.99	7.344
gene-LOC101246231	2.114	1.395	2.675	3.204	0.26	0.05	4.171	0.031	0.458	0.145	0.53	0.519	0.159	0	0.211	0	0.177	0.115	0.26	0.322	6.677	7.177	1.142	16.123
gene-LOC101266084	12.906	5.683	30.735	28.727	32.003	11.507	20.912	24.441	3.384	2.324	2.698	0.692	3.932	18.963	1.677	0.594	1.947	4.796	4.503	2.145	86.523	10.672	25.62	14.755
gene-LOC101250467	0.01	0	0.061	0.009	0.149	0	0	0.071	0.4	0.826	3.997	3.531	1.226	0.037	0.749	0.177	0.219	0.733	0.825	0.193	0.01	0.239	0.089	0.039
gene-LOC101246415	12.121	15.225	10.699	12.715	13.527	12.431	13.158	13.755	0	0	0	0	0	9.845	0	0	0	0	0	0	10.847	10.61	10.55	11.121
gene-LOC101244669	0.869	0.692	3.679	6.818	4.754	1.526	2.842	2.294	0.677	0.4	0.43	0.102	1.189	3.319	0.327	0.26	1.863	0.471	0.792	0.311	6.481	0.923	2.076	0.973
gene-LOC101259682	34.207	8.724	70.436	5.85	11.499	9.117	10.393	17.875	3.794	3.496	8.123	19.343	4.307	16.52	37.459	19.036	7.536	30.622	39.823	15.194	48.166	93.396	38.684	23.563
gene-LOC101245263	0.994	1.237	0.02	1.509	0.065	0.422	0.482	0.133	3.146	2.633	0.999	0.315	2.228	0.625	2.3	5.55	4.278	1.215	1.248	3.978	0.323	0.031	0.119	0.222
gene-LOC101262056	0.565	2.013	0.717	0.289	0.074	0.321	0.154	0.714	0.21	0.1	0.15	0.611	0.44	0.354	25.602	10.549	4.83	6.891	25.359	10.723	13.255	0.218	0.785	3.209
gene-LOC101254427	4.627	5.117	1.476	29.686	5.563	3.976	7.85	1.713	1.449	2.17	0.649	0.031	0.215	0.252	0.686	3.738	5.059	0.115	0.087	0.279	8.684	0.187	0.139	0.318
gene-LOC104647877	0.094	0	0	0.168	0.214	0	0.039	0.357	44.296	37.308	33.482	42.085	59.544	0.047	23.893	38.02	34.653	22.652	18.175	38.805	0.039	0.322	0.129	0.164
gene-LOC101245541	3.234	6.512	3.238	2.18	0.93	3.785	1.743	5.588	4.404	15.127	5.625	8.893	5.374	3.571	15.834	16.193	17.175	14.054	37.002	12.739	9.506	4.118	4.242	6.255
gene-ACS2	0.659	0.157	0.984	1.9	3.591	0.502	1.686	1.346	0.048	0	0.14	0.051	0	1.231	0.032	0	0.177	0.859	0.955	0.461	2.81	5.518	0.765	0.453
gene-LOC101250001	0.733	0.178	0.061	0.149	0.084	0.522	0.318	0.561	0.315	0.3	0.25	0.438	0.094	0.037	3.017	0.187	4.393	3.781	8.681	5.372	0.548	0	0	0
gene-LOC101253847	0	0.724	0.338	0.112	0.214	0.141	0.106	0.143	0.334	0.508	0.27	0.712	0.14	0.28	4.81	2.843	1.634	2.314	3.396	0.922	1.449	0.695	0.328	0.347
gene-LOC101259572	0.502	0.105	0.256	0.205	0.409	0.723	0.144	0.194	2.869	2.052	1.569	0.59	0.112	0	0.158	0.104	0.135	0.398	0.087	0.086	0.166	0.28	0	0.366
gene-LOC101246530	1.35	2.59	1.22	2.943	4.94	4.097	4.835	0.714	1.172	2.17	0.19	0.061	0.515	0.597	0.095	0.25	0.531	0.649	0.098	0.579	0.999	0	0.169	0.752
gene-LOC101254897	8.416	3.135	5.186	3.083	3.489	4.81	3.458	6.108	0.886	1.071	0.839	0.956	0.749	3.58	0.169	0.385	0.281	0.618	0.597	0.3	7.088	3.246	3.209	1.879
gene-LOC101263999	0.021	0.178	0	0.224	0.056	0.321	0.896	0.143	1.096	1.525	0.879	0.092	0.262	0.028	0	0.208	0.177	0.157	0.109	0.021	0.166	0	0.05	0.058
gene-LOC101268562	4.072	0.336	1.066	0.624	0.363	0.412	0.067	0.265	0.181	0.345	0.809	1.14	0.356	1.053	3.144	0.906	1.27	2.168	3.168	2.927	3.309	2.987	1.54	1.262
gene-LOC101248446	383.848	106.944	301.689	159.618	210.521	139.973	147.731	45.365	54.848	28.501	18.075	14.48	23.565	95.13	17.311	25.242	34.059	33.659	46.42	48.241	138.106	30.482	86.696	143.45
gene-LOC101261974	1.978	1.195	1.24	0.661	0.409	1.235	0.751	4.833	0.934	1.743	2.878	13.594	1.629	1.697	15.897	6.071	3.487	10.179	8.312	5.554	1.224	2.738	1.709	1.677
gene-LOC101259746	4.815	5.903	0.184	3.698	5.089	5.954	8.804	9.095	0.105	0.109	0	0.326	0.103	4.755	0.823	0.156	0	0.461	0.119	0.836	2.761	12.964	8.613	5.108
gene-LOC101256378	1.256	0.891	0.943	1.118	0.233	0.572	0.414	1.244	0.362	0.191	0.26	2.096	0.365	0.699	4.568	3.895	1.905	4.922	6.934	2.284	1.371	0.643	1.023	1.436
gene-LOC101244754	1.382	1.405	1.988	1.639	2.27	1.717	1.676	2.131	0	0	0	0	0	0.848	0	0	0	0	0	0	0.95	1.846	1.093	1.426
gene-LOC544158	0.105	1.321	4.356	0.997	2.103	0.422	1.888	0.347	0.105	0.781	0.53	0.285	0.468	6.19	6.277	0.052	1.301	9.698	4.156	31.364	0.597	1.618	1.788	3.633
gene-LOC109120493	0	0	0	0	0	0	0	0	14.889	13.683	16.416	17.318	13.66	0	12.564	11.007	12.939	14.159	11.502	11.859	0	0	0	0
gene-LOC101264313	6.584	5.169	6.805	20.353	7.508	7.049	8.255	6.74	0	0	0	0	0	7.468	0	0	0	0	0	0	6.794	11.461	15.328	11.613
gene-LOC101248367	9.609	21.443	2.009	18.294	58.721	74.194	74.429	10.411	89.831	74.453	42.075	5.383	17.873	13.705	26.341	50.224	76.696	50.74	68.892	25.306	3.426	1.317	4.878	8.163
gene-LOC101258501	15.063	9.573	3.413	5.784	3.144	2.189	2.996	4.068	8.455	9.633	8.473	13.706	42.111	12.567	76.649	91.639	38.921	20.16	61.666	44.081	20.735	10.6	9.586	25.818
gene-LOC101257655	0	0	0	0	0	0.06	0	0	0.62	0.754	0.56	0.722	1.18	0.028	1.044	0.979	1.072	0.513	0.977	0.901	0	0	0	0.039
gene-LOC101252447	0.712	0.388	0.697	5.328	0.484	0.663	0.395	0.428	0.41	0.127	0.23	0.183	0.243	0.158	0.095	0.104	0.146	0.471	0.911	0.901	0.343	0.28	0.358	0.607
gene-LOC101255856	11.242	3.932	6.19	3.325	8.773	3.454	3.737	0.826	0.391	0.209	0.46	0.336	0.197	2.536	1.15	0.708	0.645	0.775	1.975	0.804	4.68	2.925	4.669	4.693
gene-LOC112942042	0	0	0	0	0	0	0	0	1.735	2.488	1.089	0.163	0.206	0.047	0.137	0.312	0.26	0.178	0.434	0.139	0	0	0	0
gene-LOC101245081	15.335	14.565	5.206	11.271	16.699	15.162	12.811	8.647	1.306	2.733	4.067	3.897	1.086	5.379	4.336	2.583	3.685	0.649	0.553	0.708	9.986	13.379	14.126	11.295
gene-LOC101249643	24.891	11.65	22.116	15.397	7.433	2.45	6.868	6.556	3.413	1.117	0.809	3.48	8.866	15.793	0.918	5.405	13.668	4.87	20.107	23.536	51.201	12.301	40.472	24.209
gene-LOC101249786	6.668	2.852	43.401	4.611	7.033	2.089	8.708	3.528	11.095	11.431	18.245	6.522	11.581	9.267	0.179	0.24	0.864	1.969	0.369	0.483	12.913	51.568	28.889	22.927
gene-LOC101267981	6.668	22.639	5.298	6.753	3.656	7.832	2.89	8.412	19.388	13.52	23.66	54.174	16.066	26.98	287.08	113.34	65.256	147.99	263.362	108.664	64.045	67.177	10.987	76.375
gene-LOC101266216	4.333	3.408	5.042	1.649	1.395	2.058	1.994	3.905	0.238	0.69	0.839	1.475	0.618	5.286	1.002	1.145	0.625	1.047	0.358	0.45	6.344	8.805	8.345	3.865
gene-LOC101250584	41.932	12.499	53.086	3.065	1.637	5.362	2.668	73.61	4.823	2.76	21.492	137.011	18.247	16.79	928.268	238.438	53.234	142.177	1084.85	59.586	50.76	32.39	20.385	32.024
gene-LOC104645760	0	0	0	0	0	0	0	0	4.299	3.795	1.769	7.296	7.359	0	4.104	2.468	2.748	3.341	3.895	5.672	0	0	0	0
gene-LOC101256801	1.13	1.426	1.271	1.509	1.647	1.235	1.108	1.091	0.095	0.1	0	0.051	0.028	1.594	0.137	0	0.021	0	0.043	0.032	1.077	0.871	1.45	1.735
gene-LOC101257296	0.063	0.052	0.02	0.13	0.056	0.12	0.164	0.061	0.658	0.99	0.619	0.672	0.833	0.084	0.57	0.896	0.843	1.026	0.955	0.933	0.098	0.062	0.06	0.048
gene-LOC101255207	1.696	0.367	7.563	0.829	1.34	0.502	0.212	1.856	0.534	0.227	1.059	2.91	0.815	3.366	5.834	3.343	3.851	4.671	12.099	6.82	5.228	21.179	9.418	6.698
gene-LOC101250534	0.345	0.587	0.277	2.422	5.619	0.904	3.381	0.286	0.315	0	0	0	0	4.96	0.105	0.104	0.208	0.084	0.239	0	3.005	0	0	0
gene-LOC101247540	0.44	0.828	0.666	0.196	0.205	0.09	0.25	0.255	0	0.091	0.929	1.913	1.311	1.249	9.768	11.038	1.655	1.979	11.589	3.356	2.673	1.151	0.725	0.935
gene-LOC101265917	40.582	12.572	70.088	15.397	14.448	14.138	6.463	19.72	16.71	21.519	37.169	62.009	13.903	20.128	122.337	90.045	33.872	93.49	296.024	42.269	87.815	254.446	38.882	27.64
gene-LOC104644304	0.607	0.44	0.225	0.531	0.642	1.084	0.78	0.755	2.831	3.741	5.416	6.339	3.633	0.671	7.142	4.769	3.633	7.54	11.545	3.849	0.548	0.923	0.417	0.434
gene-LOC109120127	3.14	5.935	6.128	7.871	7.433	7.24	5.914	7.352	0	0	0	0	0	7.775	0	0	0	0.01	0	0	5.502	7.644	6.398	8.77
gene-LOC101264804	4.606	0.178	79.312	0.745	0.242	0.301	0.655	6.985	1.02	2.007	18.365	106.516	5.674	15.914	42.576	1.687	0.354	11.803	17.98	1.608	44.524	97.659	8.851	8.433
gene-LOC101251165	0.031	0.031	0.061	0.95	0.047	1.878	0.039	0.326	1.763	0.772	1.089	0.031	0.066	0.037	0.464	1.333	2.998	22.401	57.759	11.57	1.899	0.259	0.03	0.125
gene-LOC101250068	10.813	7.371	9.367	8.216	2.847	6.015	3.814	7.311	16.214	16.271	7.214	5.291	14.231	6.088	123.951	60.482	43.001	43.776	30.61	32.072	24.279	2.261	7.093	8.086
gene-LOC101260539	2.962	0	0	11.69	0.093	2.581	0.154	0	62.731	55.304	49.349	42.421	54.704	0	56.986	40.883	60.843	62.449	65.268	65.945	0.039	0.093	15.905	4.144
gene-LOC101253546	4.836	2.894	11.939	3.26	3.665	1.677	4.248	3.334	0.877	1.071	1.409	0.366	1.367	4.643	17.997	4.238	22.328	4.933	15.083	4.096	13.451	36.632	2.722	2.014
gene-LOC109120299	2.114	4.802	2.142	6.287	4.354	4.308	5.018	6.607	0.629	0.563	0.729	0.712	0.449	4.074	0.348	0.375	0.708	0.555	0.445	0.633	3.456	2.541	3.924	4.289
gene-LOC101249503	0.283	1.248	0.143	2.17	3.21	2.892	4.97	4.181	2.354	2.479	2.388	0.926	2.004	0.951	0	0.562	0.958	0.115	0.065	0.611	1.126	0.207	1.113	0.887
gene-SlscADH1	22.138	3.89	43.381	18.76	1.423	0.341	0.934	0.194	0.553	0.799	0.799	0.142	0.374	1.809	0.264	0.698	1.187	1.236	0.163	1.008	3.603	7.011	4.669	1.648
gene-LOC109118989	6.542	5.337	4.53	7.126	7.777	6.035	5.847	5.486	0	0	0	0	0	6.442	0.063	0	0	0	0	0	5.845	6.462	7.769	8.221
gene-LOC101256316	0.555	0.147	1.404	0.391	0.521	0.181	0.356	0.653	0.334	0.472	0.27	0.59	0.318	0.438	0.475	1.166	1.499	5.414	2.593	1.319	6.481	0.373	0.934	0.578
gene-LOC101261321	0.094	0.084	0.051	0.102	0.028	0	0.116	0.173	0.019	0.018	0.04	0.01	0.037	0	0.232	0.219	1.01	3.529	0.966	0.718	1.322	0.052	0.149	0.019
gene-LOC101265706	1.622	7.172	0.143	26.659	0.549	20.002	5.702	4.476	7.483	10.505	6.934	2.127	3.839	4.773	15.317	26.482	45.479	110.162	187.786	144.467	3.72	0.529	0.854	0.482
gene-LOC101257246	28.21	44.145	14.952	29.379	11.992	20.705	15.845	9.31	42.447	23.825	19.973	30.964	16.843	5.901	61.342	56.368	79.507	53.547	60.711	56.176	29.468	0.882	2.354	1.022
gene-LOC101245517	7.118	13.831	3.392	9.492	4.14	17.823	8.554	8.045	127.874	110.572	122.948	70.413	99.755	10.46	204.83	160.555	139.121	112.958	122.181	138.173	4.611	4.584	5.027	6.669
gene-LOC101268860	17.418	12.656	11.98	3.316	2.596	4.338	3.246	27.276	3.136	3.759	6.035	31.788	9.437	8.241	285.688	97.897	84.816	119.577	284.76	83.498	85.573	5.85	9.279	21.202
gene-LOC101249144	23.886	38.294	15.465	19.03	17.955	15.985	18.995	40.634	15.166	20.456	25.099	51.365	36.213	33.832	171.685	75.644	73.063	109.827	228.032	98.509	38.611	24.601	36.379	38.587
gene-LOC101250024	3.632	1.908	4.724	1.23	0.837	0.643	0.819	2.865	1.449	2.288	2.228	6.95	2.734	3.188	17.226	9.872	7.734	9.823	27.865	8.75	8.713	2.977	3.258	2.698
gene-LOC101268738	2.763	2.779	2.952	0.27	0.149	0.944	0.356	0.489	0.114	0.508	0.27	0.58	0.056	0.522	12.131	6.561	1.749	6.106	6.825	7.356	2.496	1.348	0.159	0.655
gene-LOC101267404	23.949	70.737	4.632	34.735	12.113	57.937	33.954	29.876	83.187	46.37	51.447	23.505	54.104	8.297	61.743	85.724	127.067	67.821	74.318	103.013	13.177	1.618	1.55	4.925
gene-LOC544300	9.661	1.898	15.854	7.331	13.759	1.657	11.549	1.57	5.405	5.684	3.647	0.855	1.713	3.533	2.384	0.719	0.781	0.597	0.553	0.311	9.927	11.129	20.743	23.63
gene-LOC101252392	1.507	4.32	0.143	2.087	6.968	3.314	13.379	0.785	0.658	1.307	0.15	0.122	0.187	0.569	0.39	1.323	1.853	0.649	0.738	0.365	4.552	0.135	5.831	0.366
gene-LOC101247288	4.292	12.279	4.356	7.228	3.34	2.109	3.208	5.771	2.802	3.704	2.528	2.737	5.645	5.37	19.051	27.919	26.971	7.415	51.661	14.776	15.037	4.854	11.563	8.635
gene-LOC101251623	18.171	6.596	12.769	2.878	1.591	3.304	0.838	4.252	2.402	1.97	4.466	18.774	6.179	6.004	42.196	25.482	13.095	23.783	34.962	21.435	4.151	3.381	5.335	3.44
gene-LOC101259661	1.696	2.38	2.695	1.108	1.07	0.924	0.809	2.743	1.001	2.633	1.749	2.432	3.258	2.116	5.464	6.55	6.818	2.89	16.71	4	7.01	3.495	3.854	3.18
gene-LOC101254959	0	0	0	0	0	0	0	0	0.048	0.064	0.1	0.672	0.14	0	1.477	0.25	0.156	0.513	0.282	0.525	0	0	0.01	0
gene-LOC101251503	13.838	2.663	52	4.62	5.061	2.962	2.398	5.985	2.564	1.671	4.826	5.871	1.994	16.483	1.15	1.437	0.562	1.896	0.553	0.504	38.729	20.225	20.643	9.165
gene-LOC104645010	0.021	0.325	0.041	0.251	0.084	0.05	0.231	0.336	0.686	0.962	3.167	1.852	1.666	0.485	0.654	0.656	0.677	1.162	0.184	1.072	0.039	0.062	0.089	0.26
gene-LOC101251115	0.178	0.43	0.072	0.037	0.056	0	0.125	0.133	0.295	0.045	0.53	1.018	0.758	1.585	1.751	3.915	1.124	2.733	6.847	1.726	0.421	3.132	0.705	0.588
gene-LOC101252423	0.659	0.43	0.512	0.717	0.651	0.613	0.597	0.765	0	0	0	0	0	0.867	0	0	0.104	0	0	0	0.793	0.954	0.735	1.031
gene-LOC101263857	28.052	0.608	385.889	1.714	10.373	2.36	22.694	16.447	1.439	0.39	0.909	0.336	1.751	3.571	1.224	0	1.561	0.482	0.998	0.247	5.59	2.697	3.199	1.002
gene-LOC101267711	1.099	1.688	4.929	2.692	0.726	1.265	0.626	2.366	1.62	1.78	2.418	1.994	2.49	1.184	4.388	2.291	8.629	9.425	16.146	5.951	15.429	2.655	3.258	3.826
gene-LOC101254847	1.11	0	0.328	0	0	0.05	0	0	0.772	1.217	5.485	1.821	0.627	0.615	2.11	1.874	4.018	2.691	1.736	8.75	0.098	0.135	0.05	0.193
gene-LOC101263630	13.702	6.889	4.274	2.273	1.582	1.386	1.753	8.117	2.164	2.533	8.093	40.447	4.709	4.624	310.604	64.272	45.052	226.629	285.14	82.136	12.492	10.828	7.6	6.158
gene-LOC101262509	6.375	4.257	6.528	8.514	1.535	3.665	3.246	10.982	2.774	4.957	6.804	14.337	4.082	7.617	41.595	31.595	9.493	31.565	102.346	14.572	9.046	5.953	10.332	6.476
gene-LOC101251122	4.114	3.293	1.517	1.23	1.237	0.884	1.782	7.902	5.9	5.784	13.369	18.641	6.469	2.61	18.155	12.517	14.23	10.42	22.309	9.146	5.933	4.678	5.265	2.92
gene-LOC101248058	2.983	2.192	1.793	1.285	1.814	4.679	4.277	3.212	1.535	0.926	0.6	2.137	0.768	0.541	0.2	0.5	0.333	0.597	0.163	0.193	0.842	1.006	1.212	0.983
gene-Dea1	8.405	5.222	9.787	13.301	39.241	19.008	42.267	8.402	3.718	0.899	0.59	0.204	0.459	11.868	1.53	1.354	2.79	3.781	2.159	3.903	23.77	1.576	4.828	2.698
gene-LOC112941051	3.35	3.209	0.061	1.686	0.27	0.492	0.347	1.366	0	0	0	0.031	0.075	0.28	0.042	0	0.031	0	0	0.021	0.02	1.213	1.063	0.482
gene-LOC101261380	0.827	0.944	3.659	2.981	1.916	1.617	1.647	1.968	0.639	0.808	0.669	0.336	1.573	1.65	1.118	1.979	2.457	3.592	1.432	2.852	11.963	1.037	1.431	1.33
gene-LOC101244810	1.602	0.975	1.066	2.077	2.177	2.36	3.15	0.846	0.143	0.227	0.16	0.112	0.384	0.457	0	0.156	0.177	1.121	0.043	0.075	2.702	0.498	2.126	0.482
gene-LOC101249525	0.701	0.671	3.3	0.782	1.637	0.693	1.069	0.5	3.022	4.295	3.907	3.226	4.157	1.352	6.266	8.685	8.91	4.262	5.968	10.369	1.008	1.245	1.401	0.944
gene-LOC101246096	0.052	0.073	0.164	0.047	0.065	0.04	0.087	0.122	0.591	0.726	0.899	1.384	1.142	0.009	0.939	0.812	0.822	1.351	1.519	1.576	0.01	0.114	0	0.096
gene-LOC101264583	3.276	2.055	1.045	1.239	0.344	0.502	0.925	1.213	3.965	2.333	2.058	4.477	6.46	5.911	5.549	11.382	5.85	4.817	9.646	8.096	2.085	2.199	1.272	1.253
gene-LOC101262640	1.685	3.576	2.449	1.63	0.698	2.36	1.233	3.345	2.917	2.996	6.485	16.423	3.895	2.405	18.155	10.403	8.296	16.641	21.083	14.143	2.506	2.178	1.619	1.542
gene-LOC101247039	23.991	27.252	20.415	23.538	17.043	22.01	35.139	37.218	0	0	0	0.102	0	28.062	0	0	0	0	0.054	0	12.218	25.576	39.29	28.757
gene-LOC101266128	198.764	204.366	197.259	196.858	251.008	228.384	194.525	78.749	0.324	0.944	59.421	0.712	0.459	150.302	0.169	0.219	0.281	0.356	0.174	0.225	174.367	168.881	181.438	184.032
gene-LOC101252588	8.091	5.536	4.007	1.854	2.949	1.315	1.406	2.386	0.753	0.863	1.589	6.36	4.007	7.3	31.51	17.089	10.638	7.331	32.26	18.25	19.032	7.727	8.861	8.683
gene-LOC101256263	0.031	0	0	0	0	0.02	0.019	0.031	22.83	23.834	28.077	39.094	29.725	0.037	39.031	32.532	29.125	46.08	60.244	37.326	0	0	0	0
gene-LOC112941565	0.115	0.021	0	0.019	0	0.06	0	0	0.057	0.054	0.09	0.397	0.272	0	2.405	1	0.843	0.649	1.042	2.273	0.049	0.104	0.05	0
gene-LOC101268721	41.66	45.99	32.487	37.52	38.748	43.9	44.299	45.171	2.879	2.769	3.697	2.513	3.277	50.735	3.439	4.311	3.164	2.555	2.474	3.27	36.927	36.104	44.366	46.008
gene-LOC101265880	14.236	17.197	24.114	13.423	17.927	15.865	14.246	22.463	0	0	0	0.204	0	16.921	0	0	0	0	0	0.15	27.324	21.926	11.563	14.263
gene-LOC101262584	8.008	5.778	2.306	2.114	1.628	1.817	1.618	5.833	4.633	3.686	3.037	4.691	3.473	1.175	16.319	12.527	12.064	18.16	21.181	20.352	8.409	2.074	2.235	2.467
gene-LOC104648249	4.637	0.44	5.626	0.717	0.4	0.643	0	0.795	0.858	0.154	0.709	0.509	0.187	0.55	7.332	6.3	4.903	27.407	24.881	9.983	5.707	0.591	0.656	0.569
gene-LOC104644303	1.099	0.252	0.892	0.158	0.298	0	1.031	2.784	0.353	0.209	0.18	0.122	0.234	0.14	0.675	3.311	2.582	0.66	4.72	2.777	2.722	0.207	0.268	0.202
gene-LOC112940100	4.522	4.635	5.585	4.676	4.214	5.031	4.758	8.626	0	0	0	0	0	5.174	0	0	0	0.063	0.033	0	5.414	5.321	5.831	6.63
gene-LOC101248335	1.403	2.831	1.752	2.636	0.707	0.07	0.838	2.988	3.784	1.48	1.259	8.446	24.164	3.515	18.324	36.052	5.455	8.567	13.607	7.431	1.576	0.985	1.093	1.234
gene-LOC101246969	2.523	2.779	4.796	6.697	16.355	5	6.463	3.008	0	0	0	0	0	8.465	0	0	0	0	0	0	2.027	2.52	1.927	2.65
gene-LOC101244961	0.23	0.073	0.246	0.233	0.102	0	0.135	0.143	0.191	0.227	0.909	3.093	0.889	0.475	8.576	2.572	1.051	3.718	7.878	4.632	4.043	4.916	0.556	0.376
gene-TIP	144.292	25.218	49.438	53.849	133.63	24.711	48.027	3.018	5.767	2.225	1.349	1.363	2.097	13.798	1.603	2.489	5.215	8.65	12.272	9.693	26.413	2.064	10.441	4.25
gene-LOC101258696	0.743	3.324	0	1.863	0.056	4.237	0.655	4.67	10.476	19.548	3.727	2.279	5.58	1.026	22.058	51.109	44.521	18.725	74.231	47.845	2.545	0	0	0.164
gene-LOC101264793	4.825	1.877	4.007	0.941	0.977	0.934	1.079	8.32	1.096	2.324	9.532	30.384	4.485	4.158	70.509	14.943	10.409	37.031	26.813	16.556	13.99	5.808	7.083	6.149
gene-PR1b1	203.862	84.2	612.284	1298.4	2801.32	659.408	1552.78	4472.44	116.855	82.062	251.032	13.014	93.707	1511.23	219.756	44.091	167.018	303.383	853.88	99.024	748.328	271.476	685.737	235.109
gene-LOC101256919	1.235	1.814	1.435	2.012	3.805	0.984	1.792	1.264	1.192	1.834	1.439	1.109	1.236	0.764	0.738	0.427	0.26	0.094	0.239	0.118	1.243	0.705	1.321	1.532
gene-LOC101249296	9.818	3.586	12.144	6.53	15.387	1.386	3.034	2.141	1.983	1.38	1.059	0.142	0.712	4.633	3.534	3.489	7.464	18.558	10.862	9.436	37.818	1.618	4.311	3.094
gene-LOC778308	0.345	0.231	0.881	2.916	5.321	2.48	4.315	5.822	0.524	0.118	0.35	0.031	0.384	1.454	0.527	0.51	0.895	1.644	4.644	0.365	3.358	0.28	1.778	0.116
gene-LOC101263695	0.094	0	0.461	0	0.437	0	0.087	0.54	0.172	1.199	1.469	15.039	0.346	0.205	9.515	3.364	0.656	2.472	8.149	0.193	1.096	0.114	0.934	0.761
gene-LOC101258071	80.797	53.792	43.074	25.364	15.48	40.295	15.46	49.036	3.098	3.196	4.316	78.706	7.855	46.362	475.443	141.04	119.562	220.9	645.564	200.45	185.352	16.076	32.525	46.23
gene-Cab-1A	39.692	46.148	4.284	15.444	7.48	11.567	8.197	15.387	10.933	7.718	9.882	19.018	11.619	7.104	136.905	114.465	81.609	94.537	113.49	114.99	7.695	6.721	6.954	8.23
gene-LOC101259235	0.775	1.038	0.348	3.754	3.805	1.597	2.1	2.325	0.286	0.127	0.19	0.112	0.421	4.018	0.58	0.146	1.697	0.754	1.096	0.44	4.768	1.379	0.695	0.212
gene-LOC101249557	0.471	1.164	0.307	0.801	0.493	1.185	1.05	2.162	0.114	0.227	0.12	0	0.084	0.615	0	0.135	0.104	0.084	0.033	0.032	1.116	0.436	0.715	0.366
gene-LOC101248087	3.894	2.003	0.82	6.967	0.874	10.965	0.53	1.438	0.124	0.109	0.06	0.499	0.356	0.895	0.749	2.593	0.552	4.053	11.155	8.042	1.958	0.819	0.944	1.089
gene-LOC101246456	0	0	0.133	0	0	0	0	0	3.946	1.634	2.788	4.172	0.618	0.177	2.764	4.592	1.947	9.792	7.064	5.93	11.014	0	0.149	0
gene-LAPA1	12.351	2.129	3.997	51.129	2.475	9.649	0.549	0.051	0.048	0	0	0	0	2.023	3.439	3.811	0.406	5.865	72.679	9.554	21.078	3.869	1.49	0.289
gene-SAMT	1.654	0.587	0.184	87.41	1.07	0.934	1.849	0.173	0.038	0.091	0	0	0	0.345	0.095	0.437	0.156	0.785	1.161	0.815	4.356	0.218	1.192	0.742
gene-LOC101246280	4.574	1.143	3.402	1.649	0.493	0.201	0.26	1.907	1.163	0.908	3.037	17.807	2.818	9.882	60.688	33.594	6.433	11.049	148.082	18.014	5.384	10.952	4.152	3.701
gene-LOC101266604	3.318	1.887	4.13	2.85	2.27	2.43	1.724	2.6	0.419	0.191	0.44	0.275	0.384	2.592	0.433	0.417	0.271	0.346	0.846	0.236	4.396	4.584	4.57	4.163
gene-LOC101258481	1.675	2.024	2.449	3.828	6.001	1.767	2.447	3.814	0	0	0	0	0	1.576	0	0	0	0	0	0	11.327	1.411	2.533	1.349
gene-LOC101252966	12.99	5.694	33.317	4.918	3.098	8.866	2.861	29.876	3.527	3.26	18.924	70.698	7.321	18.329	52.608	22.941	7.817	37.01	74.904	15.13	24.396	62.81	19.849	12.268
gene-LOC101267701	1.403	5.421	0.912	1.593	1.758	2.781	2.273	3.028	0.372	0.4	0.07	0.142	0.318	1.184	0.137	0.094	0.083	0.073	0	0.139	1.606	0.975	0.864	0.954
gene-LOC101250259	20.275	12.09	16.479	54.091	43.371	37.172	30.602	39.624	5.824	3.305	7.654	1.201	5.093	9.453	17.142	32.73	30.166	87.992	82.228	33.08	80.717	3.806	9.159	6.023
gene-LOC101262998	10.08	8.798	9.398	12.146	12.671	12.853	10.23	13.521	0	0	0	0	0	8.521	0	0	0	0	0	0	10.338	11.782	6.338	16.412
gene-LOC101247598	1.214	0.965	0.758	4.788	0.084	1.576	0.327	0.918	0	0	0	0	0.028	0.541	0.032	0.344	0.125	0.105	0.564	0.182	1.39	0.249	0.288	0.202
gene-LE25	7.735	0.094	26.359	0.158	0	0.1	0.299	3.395	1.068	0.527	8.703	245.918	0.59	19.513	247.089	30.772	4.851	19.689	123.7	8.492	21.968	39.36	4.719	1.368
gene-LOC101259123	5.38	3.922	29.361	12.035	23.202	5.041	19.457	8.351	1.668	2.388	3.597	1.191	3.698	21.088	3.618	0.167	2.019	2.241	2.148	1.062	11.023	40.242	38.962	29.952
gene-LOC101264120	0.094	0.126	0.195	0.428	0.326	0.12	0.395	0.377	0.048	0.036	0.02	0.02	0.047	0.084	0.222	0.26	0.416	0.922	0.781	0.45	0.372	0.052	0.06	0.048

## Sheet: DE_flooding
	17_CP_nF_nH_01	18_CP_nF_nH_02	1_CP_F_nH_01	20_CP_nF_nH_03	21_CP_nF_Se_01	22_CP_nF_Se_02	25_CP_nF_Se_03	2_CP_F_nH_02	31_SG_F_nH_01	34_SG_F_nH_02	35_SG_F_nH_03	36_SG_F_Se_01	37_SG_F_Se_02	38_SG_F_Se_03	41_SG_nF_nH_01	43_SG_nF_nH.02	45_SG_nF_nH.03	46_SG_nF_Se_01	47_SG_nF_Se_02	48_SG_nF_Se_03	4_CP_F_nH_03	7_CP_F_Se_01	8_CP_F_Se_02	9_CP_F_Se_03
gene-LOC101259539	27.058	53.634	14.409	26.594	16.178	68.781	21.759	9.575	32.791	19.249	5.785	0.967	7.321	3.878	3.882	23.576	26.013	8.629	6.662	10.54	19.55	1.369	1.103	5.657
gene-LOC101247288	4.292	12.279	4.356	7.228	3.34	2.109	3.208	5.771	2.802	3.704	2.528	2.737	5.645	5.37	19.051	27.919	26.971	7.415	51.661	14.776	15.037	4.854	11.563	8.635
gene-LOC101247661	2.167	3.209	0.81	2.077	1.489	3.705	2.668	1.774	3.117	2.551	1.569	1.079	0.833	0.447	5.021	6.009	7.495	5.404	6.174	3.335	1.537	0.446	0.199	0.26
gene-LeNCED1	187.711	226.628	62.914	56.895	52.721	158.709	61.849	40.644	68.898	89.126	57.722	130.336	47.738	25.638	903.826	331.993	332.808	673.279	909.87	382.2	176.13	113.196	43.462	118.123
gene-rnalx	3.444	2.212	6.046	2.003	3.405	1.466	2.389	6.72	1.087	2.07	4.067	4.223	1.451	6.2	1.625	0.968	0.25	1.917	1.552	0.676	7.646	67.353	6.884	4.655
gene-NAOD	61.276	30.943	23.212	226.349	16.736	455.996	31.469	43.53	17.482	18.786	29.286	23.414	15.607	81.155	156.157	199.741	101.887	309.646	993.043	477.707	92.749	29.486	24.816	15.15
gene-LOC101257339	0.052	0	7.953	0.196	0	0	0.096	0.051	0.095	0.581	5.885	10.338	0.449	2.144	0	0.073	0.125	0	0	0.118	8.83	16.097	2.523	1.754
gene-LOC101264922	2.397	0.954	3.474	1.295	0.874	0.733	0.915	2.743	3.66	6.528	12.17	36.713	8.379	5.016	15.117	8.883	2.904	5.362	6.326	5.587	2.359	18.223	2.851	2.814
gene-Rbcs-3B	4151.58	12154.6	910.314	6394.71	2377.18	8599.58	4539.54	2876.91	4385.18	1789.9	1612.57	1017.86	2018.72	847.266	9050.22	12855.5	15082.5	9291.2	10793	13174.2	1559.58	509.11	526.294	599.473
gene-LOC101245172	0.471	0.042	0.512	0.065	0.112	0	0.087	0.092	0	0.281	0.2	2.351	0.225	0.103	7.448	2.426	0.333	2.409	3.179	1.351	0.274	0.902	0.04	0.279
gene-LOC101258987	41.137	9.416	73.849	18.099	39.455	6.426	8.554	16.937	40.988	12.584	20.373	79.643	171.685	142.816	38.219	57.951	9.67	13.772	16.059	15.752	18.601	84.974	81.142	39.927
gene-LOC101254402	3.664	10.737	1.496	10.619	4.689	36.188	5.789	7.26	13.698	12.666	8.083	3.877	2.799	1.51	35.983	35.083	34.164	95.207	118.383	66.524	3.72	0.384	0.616	1.05
gene-LAPA1	12.351	2.129	3.997	51.129	2.475	9.649	0.549	0.051	0.048	0	0	0	0	2.023	3.439	3.811	0.406	5.865	72.679	9.554	21.078	3.869	1.49	0.289
gene-CYP734A8	1.015	1.772	5.391	0.289	0.493	0.643	1.252	0.948	3.06	3.014	4.626	2.523	2.266	0.811	0.58	0.958	2.207	1.131	0.901	1.255	2.271	16.366	4.302	5.676
gene-LOC101246961	0.272	0.398	0	30.441	0	135.826	0	0.275	0	0.091	0	0	0	0.103	2.922	6.477	2.956	57.935	885.846	157.677	1.889	0	0	0.222
gene-LOC101246530	1.35	2.59	1.22	2.943	4.94	4.097	4.835	0.714	1.172	2.17	0.19	0.061	0.515	0.597	0.095	0.25	0.531	0.649	0.098	0.579	0.999	0	0.169	0.752
gene-LOC101263919	1.151	2.359	0.594	1.602	1.656	3.354	1.58	0.52	0.801	0.536	0.54	0.081	0.225	0.224	2.374	1.749	2.071	1.77	3.516	1.201	0.382	0.498	0.358	0.279
gene-LOC100750252	9.274	0.231	19.103	0.894	0.316	0	0.067	13.49	0.315	0.808	6.245	103.595	1.142	9.724	650.724	42.799	2.405	28.444	398.5	12.074	16.995	6.078	4.401	3.672
gene-LOC101261321	0.094	0.084	0.051	0.102	0.028	0	0.116	0.173	0.019	0.018	0.04	0.01	0.037	0	0.232	0.219	1.01	3.529	0.966	0.718	1.322	0.052	0.149	0.019
gene-SlFBA6	28.67	57.745	9.551	18.499	12.41	32.965	14.853	59.233	17.882	11.195	12.959	14.551	15.504	9.826	139.384	89.577	64.684	71.717	168.265	130.131	12.786	9.625	8.881	8.972
gene-LOC101266019	21.992	166.293	79.598	156.954	3.247	633.663	9.035	73.855	292.227	357.111	110.468	76.112	63.935	2.051	547.703	417.467	728.646	795.024	2092.28	1132.07	111.36	0	0.228	0.732
gene-LOC101265833	200.847	24.033	108.304	7.843	3.479	9.489	2.485	55.266	7.311	1.879	6.455	62.701	3.352	11.365	519.97	128.523	53.306	275.379	708.228	78.072	48.401	34.309	30.18	14.697
gene-LOC101248367	9.609	21.443	2.009	18.294	58.721	74.194	74.429	10.411	89.831	74.453	42.075	5.383	17.873	13.705	26.341	50.224	76.696	50.74	68.892	25.306	3.426	1.317	4.878	8.163
gene-LOC101247621	2.502	1.992	2.173	2.739	2.837	1.938	0.886	6.791	4.776	2.579	3.467	1.404	3.501	1.464	0.116	0.594	0.562	0.618	0.358	0.214	6.158	5.704	4.172	4.289
gene-LOC543983	3.685	0.744	1.425	14.186	0.344	13.184	0.087	0.133	0.419	0.109	0.31	0.132	0.169	1.687	12.828	8.029	1.874	39.953	423.771	36.371	4.161	4.086	0.785	0.665
gene-DDTFR8	30.23	6.669	48.741	17.558	18.039	3.143	8.968	13.103	34.268	12.857	14.278	68.846	272.516	137.232	8.228	83.954	16.946	6.87	38.987	23.107	26.442	97.96	121.912	39.869
gene-LOC101258576	15.523	54.463	32.651	31.978	11.099	36.791	8.284	21.902	9.199	12.784	4.077	3.256	5.777	7.449	33.873	34.229	106.498	48.991	86.742	37.283	70.986	8.349	31.988	23.823
gene-LOC101256875	4.072	1.279	40.429	4.574	7.145	2.912	5.905	8.015	6.796	13.165	10.921	6.868	7.902	12.493	5.085	1.749	3.904	9.949	3.244	4.171	35.116	23.066	10.58	7.459
gene-LOC101262127	20.903	41.419	5.934	23.212	20.811	34.612	26.267	8.728	6.863	2.079	1.149	0.315	2.706	2.452	4.694	10.08	22.495	9.185	7.596	16.685	6.667	1.037	1.848	3.228
gene-LOC101258285	0.22	0.189	4.591	0.82	0.53	0.552	0.732	20.607	4.957	9.225	7.684	21.328	6.067	2.815	14.199	12.486	21.766	12.84	30.111	2.606	16.095	1.877	2.344	2.371
gene-LOC101266997	0.241	0.325	0	0.242	0.14	0.321	0.395	0.316	1.706	2.47	1.119	0.407	0.693	0.037	2.869	5.04	8.38	4.587	8.583	5.125	0.294	0.021	0	0.096
gene-LOC107196795	0.304	0.419	0.041	0.615	0.205	1.657	0.222	0.316	0.448	0.608	0.3	0.163	0.262	0.308	0.823	1.468	2.269	3.592	6.554	3.807	0.392	0.083	0.02	0.048
gene-LOC101255011	20.171	45.141	18.068	58.525	15.927	123.234	21.384	42.398	98.439	167.846	61.619	26.039	28.358	33.45	107.937	157.442	139.069	272.122	396.08	234.237	57.222	10.206	13.868	24.98
gene-LeSPL-CNR	6.751	7.822	99.214	7.238	6.652	5.904	11.328	19.16	15.909	29.227	18.395	8.822	8.08	6.013	1.888	1.687	5.298	4.817	3.603	2.316	67.227	9.179	7.729	12.663
gene-LOC101255257	9.232	26.172	8.014	8.514	4.131	53.72	10.663	7.291	10.285	8.98	3.107	0.651	1.985	3.431	45.076	26.117	47.737	120.289	198.365	42.044	26.433	2.5	1.957	2.39
gene-LOC101249874	4.606	0.22	14.163	1.015	1.73	0.743	0.433	1.428	1.659	0.581	2.298	3.032	0.74	9.892	0.876	1.572	0.146	0.639	0.228	0.483	21.528	31.654	14.216	4.925
gene-LOC101265742	1.256	0.189	3.433	0.456	0.112	0.181	1.358	0.428	0.772	0.4	1.709	2.808	0.786	1.053	1.234	0.26	0.843	0.346	0.434	0.365	0.705	4.304	3.427	6.679
gene-LOC101253698	0.073	0.619	0	7.564	0.651	10.232	2.504	0.153	0	0	0	0.061	0	0	1.076	0.437	0.937	3.247	13.585	10.894	0.333	0	0.07	0
gene-RPA32a	1.057	1.216	0.328	0.689	2.475	0.884	1.56	0.5	0.715	0.254	0.27	0.275	0.44	0.326	0.454	0.594	0.656	0.66	0.369	0.365	0.323	0.363	0.04	0.096
gene-LOC101265355	39.096	90.796	4.909	44.357	26.858	121.658	65.731	32.079	35.116	33.359	26.358	27.769	20.822	12.082	66.933	60.221	107.362	129.003	93.806	132.983	16.192	3.672	8.196	9.84
gene-LOC101250495	0.607	1.227	0.195	0.279	0.093	0.843	0.058	0.316	0.191	0.127	0.21	0.092	0.187	0	0.928	0.885	0.656	0.984	1.302	0.622	0.108	0.062	0.139	0.029
gene-LOC101251649	0.042	0.031	14.471	0.354	0.14	0.201	0.077	0.551	4.394	4.004	3.327	0.265	1.891	2.825	0	0.052	0.187	0.293	0.087	0	36.311	1.442	0.695	1.85
gene-LOC101268872	2.659	6.784	6.128	12.64	12.234	7.119	8.496	3.222	6.978	7.745	2.638	0.234	2.228	1.697	0.316	0.614	4.174	1.445	0.868	2.252	11.846	0.249	1.123	2.091
gene-LOC101254427	4.627	5.117	1.476	29.686	5.563	3.976	7.85	1.713	1.449	2.17	0.649	0.031	0.215	0.252	0.686	3.738	5.059	0.115	0.087	0.279	8.684	0.187	0.139	0.318
gene-LOC101268830	6.856	2.212	0.543	9.408	1.498	15.443	2.302	1.591	1.592	2.043	3.107	3.724	1.432	0.895	11.973	12.996	4.528	40.864	30.979	27.311	0.627	0.041	0.566	0.366
gene-LOC101265482	17.836	16.064	7.061	9.389	16.067	27.392	16.202	7.291	21.581	16.797	7.474	2.808	3.38	3.095	9.61	10.226	16.301	13.196	35.482	6.38	11.288	1.068	1.629	2.583
gene-LOC101250923	6.804	45.613	1.086	4.275	1.209	5.874	2.87	2.773	3.012	4.413	4.217	15.69	2.556	3.244	389.711	106.457	95.87	140.9	307.07	150.397	13.363	7.986	3.705	29.798
gene-LOC101248079	1.497	2.286	0.154	2.068	1.535	2.902	3.092	3.059	3.784	2.942	4.656	2.931	2.032	0.755	20.465	10.195	7.828	11.876	16.374	19.183	0.333	0.83	0.775	0.819
gene-LOC101259314	6.657	14.439	0.502	8.327	5.219	17.231	4.884	1.071	7.502	5.448	2.878	0.438	1.423	0.541	4.895	10.768	10.389	2.503	2.159	7.388	2.301	0.083	0.129	0.463
gene-HSP21	2.491	2.789	31.196	4.881	13.21	1.757	1.503	6.302	21.695	6.419	8.603	21.307	132.869	310.478	10.106	13.111	5.153	2.639	4.297	2.788	1.87	66.306	22.729	15.208
gene-LOC101252043	0.544	0.472	4.704	0.587	1.451	0.211	4.007	7.046	4.166	6.065	7.264	8.853	17.545	9.043	1.92	0.729	0.739	2.587	0.293	0.461	4.327	5.497	6.398	15.044
gene-LOC101257301	3.329	2.873	6.108	2.748	6.056	10.312	7.417	1.183	3.937	1.507	1.409	1.801	0.627	1.641	3.597	1.625	6.953	9.781	4.85	5.136	1.958	0.239	0.755	0.472
gene-LOC101257315	1.214	0.094	3.464	0	0.13	0	0	1.968	0.305	0.191	0.24	5.444	0.403	0.317	20.623	8.164	1.051	1.718	24.556	1.244	2.105	1.597	1.013	0.395
gene-LOC101262459	1.057	4.907	1.793	9.24	0.633	21.96	2.822	15.774	8.751	5.657	4.576	0.387	1.554	0.904	11.066	14.485	25.659	71.413	100.23	57.474	29.291	0.425	0.596	0.347
gene-LOC101256934	0.513	1.887	0.143	0.941	0.428	1.145	1.098	0.857	1.544	1.725	0.26	0.132	0.964	0.205	0.823	1.614	2.009	0.932	0.933	1.608	0.548	0.031	0.139	0.087
gene-LOC101267939	2.167	2.401	1.558	2.329	0.419	5.362	0.414	2.396	0.467	0.672	0.689	0.366	0.637	2.788	6.393	5.155	3.383	4.43	16.808	10.154	10.279	1.058	1.778	0.453
gene-20ox-3	3.245	0.692	5.237	2.003	0.614	0.171	0.327	2.753	1.42	1.734	5.645	10.043	1.863	14.544	3.439	1.708	0.573	6.085	4.644	1.297	4.219	18.596	15.477	6.399
gene-LOC101244037	8.479	7.225	186.386	6.967	5.861	6.205	8.053	10.839	11.591	15.363	30.125	42.92	14.549	24.715	10.254	8.143	6.953	8.179	6.934	6.809	89.626	189.427	18.339	19.882
gene-LOC101263946	0.021	0	0.82	0.019	0.084	0	0	0.051	0	0	0.1	0.163	0.019	0.569	0	0	0	0.147	0.054	0	9.349	10.05	1.321	0.376
gene-LOC101252528	0.293	1.279	0.348	1.146	0.558	1.044	1.705	1.948	2.231	3.187	2.478	0.753	1.573	1.109	0.158	0.344	0.354	0.628	0.684	0.311	1.234	0.913	1.103	0.81
gene-LOC101244694	0.942	0.87	7.491	1.686	1.061	0.492	1.233	2.182	0.858	0.972	3.887	12.963	1.152	2.974	5.201	1.333	0.531	2.671	3.754	1.072	4.102	20.235	2.841	3.296
gene-CAB5	53.781	82.491	13.272	24.088	15.071	72.175	18.205	67.828	36.032	17.215	24.989	29.285	16.74	13.015	136.103	105.593	163.958	147.613	237.136	156.444	24.455	12.985	7.49	11.035
gene-LOC101055579	0.293	0.346	0.041	10.535	0.698	9.469	1.031	0.969	0.067	0.109	0.16	0.061	0.112	0.774	0.021	0.167	0.135	1.969	2.192	9.65	0.734	0.031	0.725	0.588
gene-LOC101265617	9.41	36.522	1.732	13.553	4.642	21.488	11.597	9.564	12.02	9.597	5.715	1.557	6.057	3.132	34.242	46.736	57.907	36.162	43.545	64.347	6.011	1.182	1.629	1.966
gene-LOC101262627	0.523	1.594	0.277	0.866	0.26	0.06	0.433	0.367	0.105	0.272	0.11	0.193	0.178	0.047	1.013	0.958	10.992	10.096	5.024	4.546	1.371	0.104	0.377	0.125
gene-LOC101261020	0.911	0.797	0.523	0.065	0	0.08	0.116	0.897	0.353	0.545	0.749	0.427	0.234	0.093	1.139	6.498	3.071	0.733	4.416	2.713	1.527	0.104	0.536	0.347
gene-LOC101251315	0.031	0	0.123	0	0	0	0	0.082	0.019	0	0.3	1.241	0.15	1.687	0.422	0.125	0.083	0.021	0.043	0.107	0.147	2.686	0.666	0.289
gene-PP2C-2	17.219	43.788	13.845	12.23	8.447	21.518	5.558	11.145	25.651	20.683	24.899	81.891	23.256	30.486	482.352	178.019	115.409	228.179	339.85	159.629	88.334	53.642	21.14	101.682
gene-LOC101250492	1.455	0.419	7.358	0.205	0.326	0.161	0.453	3.508	0.505	1.026	1.619	9.402	2.444	3.757	14.062	2.51	0.385	2.513	4.264	0.751	3.74	10.558	6.368	3.845
gene-LOC101258696	0.743	3.324	0	1.863	0.056	4.237	0.655	4.67	10.476	19.548	3.727	2.279	5.58	1.026	22.058	51.109	44.521	18.725	74.231	47.845	2.545	0	0	0.164
gene-LOC101258357	15.879	5.222	15.782	5.03	2.493	3.484	2.88	31.681	5.281	6.347	15.018	39.938	14.343	27.996	68.874	32.938	8.525	19.877	23.329	19.172	9.839	26.271	25.471	22.349
gene-LOC101249786	6.668	2.852	43.401	4.611	7.033	2.089	8.708	3.528	11.095	11.431	18.245	6.522	11.581	9.267	0.179	0.24	0.864	1.969	0.369	0.483	12.913	51.568	28.889	22.927
gene-LOC101247830	13.44	8.263	54.193	3.279	2.791	4.559	5.018	23.809	6.167	13.683	32.943	75.623	18.79	27.251	72.556	29.095	12.585	42.571	41.331	23.247	31.788	102.907	33.627	28.276
gene-LOC104644271	1.528	0.912	1.466	4.751	7.005	2.309	6.29	7.566	2.698	1.78	1.159	0.438	1.788	1.203	3.407	4.54	9.629	18.369	12.989	8.868	9.76	1.12	1.927	1.484
gene-LOC101253592	20.997	9.815	3.587	9.743	8.057	1.607	5.625	0.551	0.724	0.281	0.24	0.204	1.105	8.325	4.673	4.801	4.257	0.869	2.539	6.155	7.626	11.046	7.461	13.001
gene-LOC101250001	0.733	0.178	0.061	0.149	0.084	0.522	0.318	0.561	0.315	0.3	0.25	0.438	0.094	0.037	3.017	0.187	4.393	3.781	8.681	5.372	0.548	0	0	0
gene-LOC101251623	18.171	6.596	12.769	2.878	1.591	3.304	0.838	4.252	2.402	1.97	4.466	18.774	6.179	6.004	42.196	25.482	13.095	23.783	34.962	21.435	4.151	3.381	5.335	3.44
gene-yfe37	2.093	54.526	0.277	15.658	2.047	137.663	13.89	17.63	80.861	127.832	33.173	0.549	5.73	0.298	9.6	11.642	132.855	131.809	98.396	154.461	26.266	0.062	0.149	0.125
gene-GABA-TP2	49.071	150.774	25.324	105.816	51.195	403.21	105.416	108.788	171.512	164.169	116.793	78.778	79.991	43.025	344.772	342.781	368.867	975.804	1228.14	683.444	67.824	23.875	24.259	37.026
gene-LOC101261728	0.848	0.325	0.359	0.941	0.381	1.155	0.597	0.265	0.391	0.799	0.23	0.112	0.103	0.121	0.675	1.416	1.26	1.037	2.007	2.606	0.499	0.187	0.099	0.318
gene-LOC101262661	89.098	171.85	41.342	36.095	26.681	39.783	20.912	118.567	32.552	27.402	87.647	326.548	97.985	118.204	1275.99	551.54	421.122	974.84	1435.37	683.122	275.477	155.698	122.826	267.018
gene-LOC101265706	1.622	7.172	0.143	26.659	0.549	20.002	5.702	4.476	7.483	10.505	6.934	2.127	3.839	4.773	15.317	26.482	45.479	110.162	187.786	144.467	3.72	0.529	0.854	0.482
gene-sbt4a	10.823	18.633	8.762	21.247	25.165	34.782	33.443	24.788	21.533	14.845	9.562	6.767	7.134	5.323	14.906	19.098	23.837	28.098	22.57	24.351	8.449	2.354	4.629	4.597
gene-LOC101264199	4.365	4.698	1.855	6.194	5.414	11.136	2.071	3.559	3.279	2.234	3.567	1.475	1.938	2.191	3.281	12.434	3.945	24.056	35.96	32.908	5.551	2.728	1.997	2.005
gene-vis1	29.633	4.016	16.981	5.766	5.303	1.275	1.801	3.885	35.469	1.389	1.669	30.2	823.953	250.066	1.888	302.481	9.587	2.796	17.513	10.154	7.44	134.343	50.108	9.512
gene-hsc70	22.746	10.171	11.14	12.901	7.498	5.332	13.1	18.181	3.927	4.086	2.118	91.049	33.002	54.632	23.904	14.058	117.522	80.807	461.836	120.856	73.953	103.125	87.739	44.177
gene-LOC101251195	9.756	28.395	2.685	7.927	8.345	14.811	8.775	3.589	5.29	4.658	7.054	13.727	7.387	10.731	176.97	53.307	38.109	62.889	111.265	70.534	9.095	13.151	7.242	22.493
gene-LOC101254918	152.195	352.393	21.337	305.683	111.358	528.332	208.636	56.724	451.157	303.559	50.039	7.967	25.924	11.672	136.462	105.093	510.247	163.301	140.042	203.152	81.667	0.384	1.758	7.565
gene-LOC101254946	2.24	0	8.168	0.959	2.81	0.12	1.05	0.235	0.715	0.3	0.819	2.198	26.196	14.245	2.247	11.288	2.03	0.429	2.81	0.44	0.499	39.433	18.776	2.101
gene-LOC101248335	1.403	2.831	1.752	2.636	0.707	0.07	0.838	2.988	3.784	1.48	1.259	8.446	24.164	3.515	18.324	36.052	5.455	8.567	13.607	7.431	1.576	0.985	1.093	1.234
gene-LOC101246280	4.574	1.143	3.402	1.649	0.493	0.201	0.26	1.907	1.163	0.908	3.037	17.807	2.818	9.882	60.688	33.594	6.433	11.049	148.082	18.014	5.384	10.952	4.152	3.701
gene-LOC101254731	2.899	8.997	0.605	2.794	1.033	11.226	3.208	5.659	6.777	3.523	2.878	1.231	3.024	1.576	8.028	10.393	15.812	11.635	26.4	17.199	2.565	1.286	0.894	0.964
gene-LOC101257443	6.846	2.642	2.029	6.623	10.429	9.7	6.444	5.547	3.641	1.489	1.699	0.824	1.47	2.303	10.159	6.706	7.182	11.824	24.859	7.163	1.84	1.068	2.116	1.841
gene-LOC101250583	1.874	1.363	0.748	2.44	2.605	4.639	4.017	2.916	1.458	1.153	0.56	0.153	0.74	0.056	0.39	0.364	1.551	0.859	1.465	1.008	1.645	0	0.477	0.125
gene-LOC101253853	0.649	0.535	0.184	0.894	0.437	0.733	0.694	0.255	0.477	0.418	0.13	0.092	0.131	0.252	1.15	1.656	1.239	1.508	1.628	1.651	0.352	0.114	0.089	0.222
gene-LOC543694	5.663	12.447	0.892	9.762	3.935	13.646	9.526	5.435	9.685	11.095	5.575	1.241	5.14	2.256	5.728	14.933	16.874	6.43	4.058	7.184	5.14	0.436	1.46	0.752
gene-LOC101267176	1.172	0.031	10.484	0.251	0.186	0.291	0.164	0.347	0.238	0.154	1.299	4.05	0.112	1.454	0.127	0.219	0.073	0.649	0.662	0.107	2.712	31.239	1.46	0.704
gene-SlArf/Xyl1	3.077	0.503	79.773	0.876	2.642	1.235	2.668	4.16	4.299	6.265	22.791	63.881	6.366	18.291	3.239	0.271	0.802	3.435	4.275	1.63	44.387	216.414	10.709	11.362
gene-LOC101257073	0.9	8.609	0.256	4.061	1.879	15.122	8.958	3.691	0.486	1.053	0.16	1.038	0.992	1.24	3.492	1.906	6.152	17.992	7.954	12.503	1.341	0.176	0	0
gene-LOC101246594	0.848	0.262	3.679	0.997	1.247	0.201	0.568	1.224	0.381	0.545	2.168	5.24	1.002	1.874	0.675	0.385	0.687	1.361	0.879	0.429	2.105	21.832	5.812	1.812
gene-LOC101244702	0.775	6.596	0.389	2.347	0.744	19.309	5.712	3.783	2.545	2.515	0.639	0	0.131	0.028	1.994	2.333	7.495	7.226	10.558	5.029	4.288	0.031	0.03	0.039
gene-LOC101262819	1.936	2.338	1.302	1.872	1.721	2.209	1.58	0.999	0.677	1.189	0.6	2.066	0.992	2.648	12.923	7.446	6.173	7.676	19.369	8.214	6.138	2.458	2.543	2.062
gene-LOC101248242	32.459	8.315	25.446	19.878	6.075	5.683	3.651	7.342	2.002	0.645	3.907	0.366	0.272	0.951	6.54	19.213	9.316	12.923	3.418	6.144	9.565	0.259	1.063	0.511
gene-LOC101244243	0.377	0.692	0.43	0.373	0	0.04	0.154	0.326	0.353	0.209	1.838	0.733	1.461	2.359	0.58	0.948	0.645	0.126	0.228	0.407	0.715	1.867	2.474	1.397
gene-LOC101250202	21.563	10.129	1.363	15.639	10.233	16.558	9.286	2.835	0.772	1.108	0.709	0.244	2.462	3.738	1.941	25.846	9.504	8.315	26.281	4.804	2.702	3.008	7.61	2.303
gene-LOC101267632	0.387	2.097	1.189	1.09	0.493	1.034	1.454	2.529	0.877	2.388	1.509	2.595	2.874	2.415	7.817	7.789	18.071	13.3	40.203	28.501	21.371	3.568	2.245	4.173
gene-LOC101260839	1.549	3.366	0.061	1.882	1.172	5.934	3.198	1.428	3.136	1.698	1.159	0.254	0.599	0.27	0.601	0.937	2.602	1.089	0.564	0.869	0.421	0.062	0.407	0.434
gene-LOC101253788	32.826	12.174	41.977	41.441	63.987	22.663	59.653	86.835	16.395	14.99	8.023	7.916	11.244	12.903	28.946	34.063	53.9	181.638	92.591	79.444	171.43	11.305	28.243	12.798
gene-LOC101257400	20.317	36.469	10.976	43.183	30.635	35.214	46.842	12.98	16.891	13.456	1.599	0.499	1.273	2.899	9.6	19.005	25.076	11.405	26.216	20.995	18.434	0.633	2.97	2.496
gene-SlUGT75C1	80.808	92.631	433.39	46.769	25.565	17.231	61.695	220.044	93.816	97.17	299.202	584.402	232.624	308.389	176.811	99.709	116.179	131.432	170.989	143.127	260.401	619.931	286.641	218.745
gene-LOC101245515	0.597	0.556	0.799	1.444	1.368	1.426	1.368	1.111	1.849	0.599	0.16	0.081	0.14	0.28	0.96	0.458	1.884	2.074	0.846	0.622	2.242	0.062	0.05	0.087
gene-LOC104645741	7.4	2.275	8.937	3.344	5.331	3.032	3.689	5.985	6.12	4.794	9.652	13.34	6.207	6.955	0.876	0.344	1.312	1.885	1.085	0.332	8.488	46.06	15.09	8.249
gene-LOC543954	0.105	0.178	0	11.262	0.121	32.965	0	0.296	0	0	0	0	0	0	1.582	1.833	1.072	3.718	93.904	26.785	0.685	0	0.278	0
gene-IAA10	0.251	0.65	0	0.186	1.889	3.063	13.928	0.408	2.097	0.754	0.18	0.183	0.234	0.093	0.084	0.708	1.593	1.037	4.709	0.182	0.646	0	0.308	0
gene-LOC101246841	0.691	0.661	0.061	0.261	0.084	0.07	0	0.133	0	0.209	0	0.153	0.328	0.69	6.034	2.551	0.25	0.503	3.993	1.705	1.782	0.332	0.387	1.07
gene-LOC101252390	0.199	0.43	1.425	0.671	0.26	0.382	0.385	0.173	2.65	6.011	1.079	0.407	1.02	0.261	0.158	0.177	0.593	0.377	0.445	0.257	1.126	0.083	0.219	0.125
gene-LOC101262784	3.067	1.845	1.312	8.793	2.065	1.657	0.857	0.561	0.181	0.064	0.2	0.254	0.234	1.184	0.833	1.562	1.051	2.807	12.858	10.905	1.752	0.685	1.48	0.414
gene-LOC101261789	0.094	0.084	0.359	0.028	0.037	0.03	0.087	0.377	0.477	10.496	2.168	3.165	3.174	0.354	0.243	0.094	0.073	0.471	0.174	0.311	0.548	0.197	0.536	1.147
gene-LOC101267742	5.757	7.403	1.117	6.772	2.94	9.619	7.407	1.958	13.059	6.728	1.419	0.315	1.601	1.109	1.181	1.416	5.111	1.812	0.716	2.831	1.498	0.187	0.467	1.291
gene-LOC101267404	23.949	70.737	4.632	34.735	12.113	57.937	33.954	29.876	83.187	46.37	51.447	23.505	54.104	8.297	61.743	85.724	127.067	67.821	74.318	103.013	13.177	1.618	1.55	4.925
gene-LOC101249073	11.242	4.068	108.335	2.059	3.656	3.826	2.37	8.331	3.365	6.773	15.038	20.005	5.243	16.734	2.627	2.104	1.135	3.969	1.421	1.48	36.281	128.597	26.137	23.322
gene-HSP17.4	1.874	1.091	2.726	0.177	1.209	0.08	1.84	0.336	0.667	0.154	0.17	1.781	25.802	6.489	0.411	5.071	1.489	0.084	4.915	0.504	1.204	12.508	14.136	3.161
gene-LOC101264143	0.848	0.367	0.246	0.671	0.995	0.271	0.79	0.204	0.086	0.082	0.01	0.01	0.009	0.149	0.042	0.021	0.094	0.073	0	0.107	0.176	0.031	0.06	0.029
gene-LOC101268240	12.247	5.096	2.798	7.079	1.972	0.392	1.185	1.458	1.601	1.462	0.609	0.753	5.093	15.634	6.403	13.715	10.43	1.299	8.203	7.452	5.316	14.593	14.573	5.156
gene-LOC101251165	0.031	0.031	0.061	0.95	0.047	1.878	0.039	0.326	1.763	0.772	1.089	0.031	0.066	0.037	0.464	1.333	2.998	22.401	57.759	11.57	1.899	0.259	0.03	0.125
gene-LOC101263999	0.021	0.178	0	0.224	0.056	0.321	0.896	0.143	1.096	1.525	0.879	0.092	0.262	0.028	0	0.208	0.177	0.157	0.109	0.021	0.166	0	0.05	0.058
gene-LOC101251607	18.328	8.64	25.406	13.926	12.355	5.272	30.438	83.011	77.01	31.633	71.87	20.473	26.027	42.326	8.376	2.739	5.444	15.206	1.454	9.522	65.592	107.678	120.055	106.684
gene-LOC101267538	1.193	1.709	0.533	0.782	0.335	0.623	0.395	1.723	0.524	0.209	1.049	1.791	1.723	2.713	22.258	12.048	9.764	3.194	24.36	3.152	2.399	1.348	1.421	1.581
gene-LOC101266883	14.738	0.294	1929.22	12.752	1.219	1.366	0.626	78.076	16.405	90.814	916.38	1850.31	334.541	768.862	347.863	32.896	0.656	25.134	26.693	14.068	444.617	2777.22	927.992	770.774
gene-LOC101261463	0.419	0.629	0.307	0.578	0.363	0.522	0.915	1.999	1.735	2.034	2.468	0.305	0.74	0.242	0.084	0.24	0.396	0.429	0.456	0.3	0.568	0.197	0.517	0.202
gene-LOC101261161	0.251	0.545	0.143	0.559	1.489	0.623	4.074	0.204	0.315	0.708	0.22	0.244	0.075	0.186	0.084	0.115	0.146	0.126	0.271	0.129	2.173	0.052	0.457	0.202
gene-LOC101255207	1.696	0.367	7.563	0.829	1.34	0.502	0.212	1.856	0.534	0.227	1.059	2.91	0.815	3.366	5.834	3.343	3.851	4.671	12.099	6.82	5.228	21.179	9.418	6.698
gene-LOC101266307	1.947	0.598	1.845	4.434	5.098	13.264	1.907	1.988	0.753	0.563	1.299	0.153	0.571	2.405	3.914	6.561	1.572	7.886	17.861	8.417	1.517	1.099	1.262	0.424
gene-ODD	45.512	66.804	1.804	44.99	20.774	49.954	33.694	4.262	4.471	1.87	0.07	0.193	2.584	5.081	5.253	25.451	33.695	10.556	34.582	15.795	4.445	1.566	2.702	3.402
gene-LOC104645665	3.821	0.21	4.458	0.904	0.288	0.12	0.173	8.045	0.562	1.398	4.336	35.298	2.518	5.827	66.638	16.641	6.423	23.323	52.019	19.633	10.25	8.847	6.249	5.831
gene-LOC101251084	5.935	0.776	28.664	2.776	1.423	0.492	3.082	6.026	5.138	9.207	13.739	21.582	6.394	8.241	3.112	1.76	1.02	2.754	1.356	0.708	22.194	45.396	13.699	10.601
gene-LOC101264399	22.118	22.471	27.394	17.093	6.977	19.972	7.86	31.569	23.001	21.319	32.563	4.955	10.467	31.157	1.224	2.301	2.738	1.791	1.714	0.718	61.696	30.441	42.399	37.257
gene-LOC101246826	0.492	0.367	0.061	0.047	0.028	2.982	0.25	0.041	0	0.091	0	0	0.019	0	1.108	0.156	1.228	2.335	5.057	0.858	0.901	0.052	0.04	0.077
gene-LOC101257576	12.791	38.661	11.765	31.782	31.082	84.215	73.755	22.698	36.603	42.266	26.438	15.751	23.874	11.626	23.83	19.911	62.425	54.626	34.799	50.461	18.689	5.258	7.272	10.042
gene-LOC101261459	6.731	3.869	3.187	3.726	1.889	3.123	1.339	8.004	2.374	1.961	4.356	13.381	4.531	4.587	48.895	13.485	12.46	30.842	48.504	23.686	3.603	3.35	3.984	2.737
gene-LOC101254713	187.031	195.475	38.759	135.698	26.663	203.232	112.689	43.703	262.487	201.105	123.418	39.562	54.114	15.243	302.692	245.404	218.774	353.223	145.793	307.752	17.759	5.653	4.073	11.208
gene-LOC101252588	8.091	5.536	4.007	1.854	2.949	1.315	1.406	2.386	0.753	0.863	1.589	6.36	4.007	7.3	31.51	17.089	10.638	7.331	32.26	18.25	19.032	7.727	8.861	8.683
gene-LOC100736504	15.188	5.862	25.293	12.789	14.625	5.954	25.025	51.901	65.057	22.39	51.487	12.088	22.806	31.912	5.749	1.385	5.84	10.232	0.89	5.694	39.522	79.934	98.09	81.801
gene-LOC101265368	2.627	1.143	0.4	134.412	0.112	76.804	0	0.367	0	0	0	0	0.084	0.205	24.896	17.161	0.999	39.074	554.21	122.314	2.878	0.114	0	0
gene-ACS3	0	0.031	0.512	0	0.084	0	0	0	0	0	0	0	0	0.112	0	0	0	0.073	0.033	0	0.059	12.321	1.52	0.443
gene-LOC101256965	0.492	0.262	25.426	0.27	0.363	0.241	0	3.834	0.963	1.771	8.833	27.117	4.363	8.064	2.901	0.083	0.073	0.88	0.13	0.45	18.082	69.728	9.586	13.367
gene-LOC101256630	0.691	0.482	0.492	0.671	0.279	0.231	0.405	0.765	0.076	0.263	0.28	1.882	0.3	0.336	4.293	5.113	1.01	2.189	1.78	1.887	0.989	0.104	0.109	0.106
gene-LOC101253684	15.188	7.906	7.317	28.382	14.076	15.062	30.891	8.688	14.813	26.258	11.111	6.329	4.41	4.279	35.497	18.359	14.146	43.912	48.395	14.669	21.675	1.079	1.659	4.346
gene-LOC101264574	12.477	1.185	79.568	5.701	15.211	2.058	5.654	15.305	3.384	4.349	17.725	14.581	7.686	30.97	4.367	1.052	1.207	11.195	2.941	1.726	38.807	157.918	32.187	19.92
gene-LOC101249032	4.166	0.682	6.569	1.872	3.721	2.5	6.434	7.505	2.126	9.261	14.848	28.237	12.882	11.122	3.017	2.655	1.863	2.419	3.071	2.992	6.001	79.177	16.928	10.726
gene-LOC778362	9.525	8.116	2.88	2.981	2.633	6.647	4.431	4.048	2.984	2.815	3.317	2.646	1.704	1.548	16.878	13.558	20.048	17.95	31.478	25.306	1.537	2.178	1.758	1.426
gene-LOC101245255	0.283	0.336	1.056	1.854	1.023	0.522	0.857	2.733	0.667	0.717	0.31	0.214	0.637	0.214	0.559	1.552	6.558	8.137	3.939	3.892	8.84	0.519	0.666	0.173
gene-LOC101250846	10.509	11.534	0.41	4.909	2.233	12.632	2.581	2.977	11.076	3.723	2.688	2.544	5.72	0.998	14.473	40.561	35.163	14.41	33.866	33.959	0.548	0.384	0.089	0.27
gene-LOC101265784	37.389	56.12	10.709	142.73	27.658	253.387	35.505	52.391	17.835	18.286	16.117	12.913	25.503	32.07	133.909	166.564	88.615	214.219	668.014	350.311	29.918	11.409	16.799	11.526
gene-LOC104648249	4.637	0.44	5.626	0.717	0.4	0.643	0	0.795	0.858	0.154	0.709	0.509	0.187	0.55	7.332	6.3	4.903	27.407	24.881	9.983	5.707	0.591	0.656	0.569
gene-LOC101256164	1.068	0.377	1.312	0.373	0.754	0.03	0.279	0.102	0.467	0.236	0.669	1.475	0.749	5.855	0.707	0.51	0.552	0	0	0.139	0.372	11.481	8.047	7.652
gene-LOC101243786	0.251	0.409	0.205	0.251	0.298	0.12	0.173	0.122	0.086	0.091	0.12	0.02	0.047	0.121	0.601	0.635	1.551	0.45	1.194	0.858	0.323	0.052	0.07	0.077
gene-LOC101266765	27.048	8.871	173.206	8.104	13.852	12.983	11.125	52.176	26.213	30.998	72.37	149.639	25.353	27.782	73.368	28.897	19.83	48.405	44.131	19.001	110.254	229.43	50.813	51.983
gene-sbt4c	4.606	6.753	4.161	6.204	6.754	17.913	13.745	7.719	14.765	11.222	10.911	12.597	4.999	4.466	30.423	14.173	12.533	33.167	27.062	19.247	2.673	1.141	1.47	1.349
gene-LOC101245037	10.813	8.074	21.275	4.331	6.196	5.011	4.209	6.852	8.293	9.797	18.585	20.687	11.272	19.429	28.44	19.629	13.355	24.621	16.895	14.701	27	81.458	24.796	25.134
gene-LOC101250079	0.283	0.556	0.092	1.537	0.344	1.094	2.957	1.366	3.155	4.367	2.628	0.702	1.011	0.83	0	0.5	0.427	0.628	1.194	0.386	1.86	0.218	0.983	0.463
gene-LOC101252581	1.392	1.059	3.044	1.891	0.949	0.633	1.04	0.969	7.549	3.223	7.704	8.903	21.617	24.314	6.34	9.674	4.892	1.56	6.413	3.753	1.185	14.417	16.372	2.727
gene-LOC112940010	6.343	6.9	0.789	9.147	1.665	4.609	0.703	0.642	2.688	1.307	0.999	0.132	2.022	1.24	3.46	11.299	6.777	1.833	11.914	6.187	1.273	0.674	0	0.993
gene-Psy1	263.662	180.323	308.719	170.563	180.546	89.566	104.183	111.399	8.512	4.803	17.096	25.906	24.679	257.664	3.998	5.04	2.071	1.906	1.964	3.581	178.371	351.991	312.937	254.258
gene-LOC101244133	0.502	0.923	0.174	0.941	0.465	1.898	1.271	0.347	1.211	1.144	0.46	0.081	0.215	0.131	0.211	0.229	1.228	0.576	0.098	0.375	0.842	0.021	0.04	0.173
gene-LOC101257251	24.849	56.906	3.618	34.353	13.945	37.363	20.941	13.225	30.741	22.318	10.901	3.836	10.523	4.755	43.989	84.61	81.401	33.439	44.315	85.192	14.078	3.537	3.904	2.91
gene-LOC101253881	5.851	7.749	1.291	5.244	2.251	10.061	11.01	1.305	6.625	4.876	2.628	0.142	1.601	0.531	2.806	1.749	7.869	4.556	5.111	7.066	2.193	1.089	0.258	0.337
gene-LOC101250534	0.345	0.587	0.277	2.422	5.619	0.904	3.381	0.286	0.315	0	0	0	0	4.96	0.105	0.104	0.208	0.084	0.239	0	3.005	0	0	0
gene-LOC101253852	2.481	1.646	14.604	5.477	12.801	7.621	6.656	15.05	2.211	1.743	6.804	2.442	2.977	3.888	6.277	1.093	3.31	6.284	7.498	3.088	107.15	2.593	6.656	1.581
gene-LOC101244843	92.249	80.006	34.209	33.524	33.482	38.337	69.382	68.155	11.991	8.281	23.99	147.99	35.539	57.14	269.59	110.175	83.317	291.455	521.874	268.185	99.514	71.595	45.816	47.434
gene-LOC101246866	4.92	1.688	1.138	0.904	1.2	0.251	0.356	1.988	0.391	0.418	1.209	2.676	1.152	5.528	10.011	11.195	4.008	0.911	3.776	5.983	1.762	5.227	3.755	2.949
gene-LOC101260301	1.141	2.066	0.133	1.714	0.856	5.844	0.607	1.601	1.601	1.861	0.38	0.733	0.487	0.606	1.203	1.093	4.174	3.833	10.059	2.949	1.273	1.016	0.656	1.156
gene-MTSHP	2.889	0.724	5.77	0.95	1.191	0.221	3.025	0.653	1.192	0.608	0.41	7.072	45.388	17.527	1.118	17.828	7.203	0.283	22.288	3.678	3.652	25.037	23.316	5.079
gene-LOC101246792	2.648	2.118	25.149	3.53	1.861	3.384	3.025	5.975	2.412	2.642	6.874	18.458	3.736	8.241	7.68	3.593	2.894	5.299	9.571	6.048	9.477	52.657	18.527	5.541
gene-LOC101262329	0.147	0.021	10.556	0.075	0.056	0.02	0	0.071	0.639	2.633	38.408	124.78	7.34	2.2	4.462	0.104	0.031	0.157	0.684	0.032	12.071	98.312	32.713	2.188
gene-ACO3	5.778	4.666	52.481	2.916	4.233	4.026	2.967	17.916	4.804	4.404	26.308	157.627	11.815	25.041	5.739	6.342	2.935	6.106	7.802	3.035	44.671	815.85	44.575	13.001
gene-CHRDi	32.815	7.151	11.089	118.204	7.777	29.531	3.131	0.245	0.934	0.944	1.878	1.058	1.423	11.299	250.422	135.75	13.969	253.701	1478.06	335.953	13.774	12.332	5.146	2.082
gene-LOC101243677	7.097	14.816	1.732	7.722	2.726	12.471	6.829	2.794	2.793	2.052	2.098	2.361	1.489	2.182	7.922	12.996	9.858	8.891	8.963	15.677	1.684	0.57	1.013	0.838
gene-LOC101250273	1.235	0.965	6.108	3.102	0.567	1.908	1.04	2.366	21.771	32.042	7.204	2.788	8.473	2.275	0.506	1.968	3.362	0.953	1.237	3.045	12.795	0.799	1.639	2.332
gene-LOC101265579	0.304	1.531	0	15.816	0.065	2.139	0.27	0.948	8.322	8.862	0.14	0	0.234	0.121	5.042	4.926	13.126	20.233	84.724	42.558	3.397	0	0	0.067
gene-LOC101259187	0.659	3.041	0	0.419	0.205	1.255	0.703	0.214	0.734	1.099	0.47	0.58	0.618	0.047	2.268	13.538	20.694	4.702	1.649	5.747	0.264	0	0.238	0.048
gene-LOC101250719	0.45	2.296	0.512	1.956	1.033	3.645	1.618	0.316	0.896	0.663	0.39	0.214	0.084	0.28	3.777	3.145	2.675	1.875	6.955	2.831	0.744	0.156	0.02	0.096
gene-20ox-2	2.387	3.334	0.461	1.742	1.461	11.407	10.615	0.316	0.839	0.481	0.03	0	0	0	0.338	0.771	4.185	1.665	0.836	1.619	1.185	0	0.06	0
gene-LOC543899	4.323	2.663	7.717	4.192	3.312	2.42	7.687	16.345	22.524	9.942	14.138	2.798	4.616	5.957	1.846	0.51	2.176	6.127	0.879	2.466	13.686	15.443	16.888	17.463
gene-TIP	144.292	25.218	49.438	53.849	133.63	24.711	48.027	3.018	5.767	2.225	1.349	1.363	2.097	13.798	1.603	2.489	5.215	8.65	12.272	9.693	26.413	2.064	10.441	4.25
gene-LOC101259229	2.01	1.206	1.209	1.593	1.814	0.653	0.809	6.077	3.203	2.206	6.485	11.193	5.851	5.817	4.251	2.437	2.634	2.377	2.355	3.388	3.025	10.89	10.421	12.075
gene-LOC101257528	5.223	0.461	0.646	0.54	0.437	1.737	0.462	0.296	0	0.1	0.07	0	0.122	0.252	0.633	2.978	1.926	2.22	11.274	0.954	1.126	0	0.119	0.077
gene-LOC101254612	1.141	4.624	0.789	0.531	0.344	0.894	0.116	0.245	0.82	0.608	0.709	1.201	0.655	1.948	23.978	7.227	4.591	9.373	20.074	7.484	6.784	11.948	0.765	8.047
gene-LOC101262843	1.685	1.992	2.193	1.164	0.716	1.014	0.684	2.784	0.896	0.79	1.159	5.464	0.627	2.2	15.117	4.749	3.945	5.299	15.202	7.538	3.035	1.815	0.944	2.149
gene-IPS	110.881	250.189	11.622	136.769	103.237	251.74	127.754	189.546	69.232	38.507	38.438	99.291	48.768	25.852	216.898	213.487	280.002	463.657	658.531	424.362	30.564	20.795	40.631	65.176
gene-LOC101253022	0.701	0.22	2.644	0.401	0.056	0.422	0.154	0.398	0.353	0.499	0.53	1.201	0.309	0.131	1.814	7.289	0.135	8.64	10.666	1.383	15.517	0.114	0.308	0.193
gene-LOC101257892	0.136	0	2.542	0.205	0.856	0	0.318	2.223	0.029	0.173	1.639	1.272	0.262	1.053	0.612	0	0.125	0.597	0.033	0	0.529	17.58	11.126	2.236
gene-LOC543848	11.87	6.889	17.279	9.604	9.229	5.733	8.149	13.225	4.909	5.593	5.416	13.981	122.374	131.955	8.597	20.452	12.887	6.231	16.331	7.474	7.597	78.388	43.542	13.068
gene-LOC104649012	0.607	0.724	0	2.468	0.093	8.675	0.395	1.04	1.935	1.099	0.849	0	0.103	0.373	3.165	18.109	13.907	28.559	65.171	40.714	2.966	0	0.139	0.087
gene-LOC101265425	9.305	2.181	14.993	1.76	2.065	2.028	7.918	6.128	2.926	1.671	3.147	35.98	39.406	33.469	4.146	4.978	2.831	3.456	7.856	1.169	12.717	74.81	52.055	10.668
gene-LOC543656	2.282	2.559	0.584	3.81	1.554	3.625	1.763	5.853	3.079	2.288	0.39	0.234	0.384	0.047	0.992	1.958	3.591	1.183	2.865	1.962	1.811	0.052	0.189	0.53
gene-LOC101253847	0	0.724	0.338	0.112	0.214	0.141	0.106	0.143	0.334	0.508	0.27	0.712	0.14	0.28	4.81	2.843	1.634	2.314	3.396	0.922	1.449	0.695	0.328	0.347
gene-LOC101249888	0.932	0.178	9.736	0.801	0.493	0	0.385	0.561	0.772	0.781	4.236	1.587	1.123	11.402	2.405	0.802	0.125	0	0.282	0.493	3.838	28.387	17.742	11.709
gene-LOC101252066	2.638	1.279	2.121	2.534	2.81	0.673	2.572	7.688	11.648	14.791	9.952	6.573	8.014	3.599	1.245	2.166	0.76	1.424	0.694	1.373	7.763	2.302	9.785	4.587
gene-LOC101251423	32.103	54.977	15.465	41.823	33.491	49.904	40.716	46.446	21.819	16.216	8.243	3.551	6.853	2.098	6.836	18.515	37.068	19.322	7.509	21.821	25.287	1.089	5.454	6.303
gene-LOC101263788	0.513	0.776	1.937	0.242	0.874	0.201	0.154	5.353	2.345	5.775	5.176	5.749	4.082	1.1	0.76	1.677	0.26	0.796	2.268	0.697	3.436	5.217	2.265	2.409
gene-Cab-3C	65.065	59.622	6.344	35.974	35.64	67.707	33.328	16.162	48.319	17.442	12.24	1.974	7.237	6.423	14.769	25.388	79.715	38.445	36.557	52.777	9.477	3.506	5.792	6.524
gene-LOC101262296	8.876	2.076	55.494	4.862	5.359	3.073	1.57	10.594	1.859	2.669	9.532	4.589	3.043	14.469	18.682	3.52	12.158	7.174	26.737	5.286	43.271	82.143	11.812	7.054
gene-LOC101259572	0.502	0.105	0.256	0.205	0.409	0.723	0.144	0.194	2.869	2.052	1.569	0.59	0.112	0	0.158	0.104	0.135	0.398	0.087	0.086	0.166	0.28	0	0.366
gene-LOC101254806	39.273	132.665	15.567	74.863	34.71	162.927	78.648	141.815	78.221	40.295	43.914	40.498	49.208	37.403	130.501	140.78	269.759	320.422	370.363	345.314	29.693	29.175	24.905	25.953
gene-LOC104645948	4.532	3.995	4.253	3.502	1.498	9.208	3.371	5.078	1.992	2.651	1.809	6.166	2.556	1.594	7.395	7.706	10.337	17.186	32.086	13.789	7.362	0.456	0.636	0.598
gene-LOC544150	16.538	7.759	30.878	13.581	12.987	8.344	26.46	59.742	83.464	34.893	63.927	15.182	27.797	35.781	10.043	3.822	6.943	16.641	2.778	10.894	46.012	77.185	109.246	81.56
gene-LOC101257156	7.275	3.03	12.452	7.405	5.907	3.283	16.086	38.737	40.54	19.576	21.752	4.833	13.669	17.303	3.998	0.76	2.956	8.232	0.521	4.268	23.613	35.834	49.214	41.556
gene-LOC101255164	5.37	4.719	3.782	6.045	3.098	3.283	5.394	10.625	5.004	3.196	2.998	33.039	95.064	32.984	3.798	6.3	12.512	8.315	36.763	12.835	8.615	45.033	47.863	11.044
gene-LOC101268307	24.682	17.993	26.728	17.316	7.74	13.957	11.674	31.712	16.662	11.613	11.91	42.218	428.51	162.217	21.815	77.612	20.881	24.38	51.336	25.949	15.889	272.783	109.375	21.318
gene-LOC101254539	3.318	7.843	0.984	5.822	2.261	28.225	3.419	4.568	6.186	3.487	3.157	1.577	1.816	2.21	9.589	14.121	11.471	17.594	50.739	24.962	2.731	1.535	1.242	0.896
gene-LOC101246714	2.69	3.46	1.107	5.607	3.154	1.777	3.988	3.987	1.192	1.053	0.829	0.621	1.273	0.541	9.03	2.749	16.249	20.61	18.598	14.111	1.752	0.456	0.884	1.099
gene-LOC101249423	9.85	10.203	3.402	16.17	10.168	9.268	13.302	9.004	6.272	5.257	1.679	0.458	2.556	1.781	9.652	7.425	16.041	13.751	37.707	10.926	12.384	1.016	1.927	1.783
gene-LOC101245631	4.417	9.815	2.87	8.998	2.763	5.774	4.855	1.672	2.374	2.043	1.689	0.499	1.339	0.998	11.625	12.767	14.157	8.2	18.088	11.806	3.094	0.27	0.785	1.214
gene-nii1	35.788	108.359	9.059	62.213	27.77	162.063	64.508	15.56	22.2	8.916	5.705	4.263	6.095	12.558	32.385	36.218	61.79	39.639	52.453	44.639	11.865	4.304	4.57	5.937
gene-LOC101055528	89.737	116.077	19.39	612.008	98.036	1137.41	130.431	50.912	56.573	31.824	27.187	13.279	14.221	29.106	70.931	99.23	77.373	255.052	1717.34	625.809	69.753	13.701	26.445	21.713
gene-LOC101248279	0.073	0.126	0.379	0.224	0	0	0.212	0.581	0.21	0.073	0	0.875	22.46	4.027	0.232	1.989	0.708	0.304	6.435	0.793	0.186	11.834	3.149	0.357
gene-LOC101250692	0.754	0.461	0.082	12.892	0.26	1.245	0.029	0.184	0.029	0	0	0	0.122	0.242	0.295	2.176	0.749	3.812	19.412	29.176	0.509	0	0.06	0.077
gene-LOC101250825	3.695	2.642	0.072	2.925	1.758	2.269	2.004	0.561	3.06	1.071	0.18	0.122	0.693	0.727	1.909	5.082	2.925	0.429	1.335	4.825	0.069	0.197	0.457	0.781
gene-LOC101249733	1.235	1.028	1.22	5.384	5.321	1.928	3.824	2.529	0.877	0.572	0.43	0.275	0.918	0.923	4.315	0.656	7.026	10.42	6.424	5.694	2.164	0.477	0.646	0.414
gene-LOC101267741	1.518	0.063	0	0.112	0.084	3.595	1.888	0.204	0.677	0.327	1.029	1.058	0.852	0	0.032	0	0.926	0.963	2.962	1.019	0	0.083	0.03	0.183
gene-LOC543942	12.697	1.279	2.982	0.81	0.233	1.145	0.058	1.958	0.238	0.127	0.21	1.028	0	0.429	36.436	3.613	3.966	15.72	103.474	4.525	10.837	0.228	0.536	2.361
gene-LOC101257650	5.024	5.086	1.752	2.934	1.609	9.368	1.32	3.793	4.127	2.179	1.389	0.142	0.683	0.587	0.992	5.092	5.569	2.377	6.836	2.016	5.189	0	0.358	0.684
gene-LOC101262737	0.126	0.828	0.256	1.388	1.098	1.516	2.938	0.306	1.344	1.017	0.2	0.315	0.056	0.541	1.487	12.382	2.842	2.063	24.425	2.649	1.018	0.041	0.169	0.077
gene-LOC112941565	0.115	0.021	0	0.019	0	0.06	0	0	0.057	0.054	0.09	0.397	0.272	0	2.405	1	0.843	0.649	1.042	2.273	0.049	0.104	0.05	0
gene-HSP70	24.337	16.494	55.658	11.774	18.755	10.634	10.384	23.666	68.145	35.529	40.486	79.744	561.08	467.25	34.759	147.216	23.619	23.061	30.003	25.027	14.176	88.553	72.629	44.418
gene-LOC101255510	9.913	29.8	0.543	27.646	1.275	188.25	12.667	29.846	54.858	55.213	35.74	4.681	7.106	5.883	126.925	210.29	269.801	834.118	1290.39	608.288	20.843	0.124	0.368	0.713
gene-LOC101251538	13.084	25.271	4.161	10.284	5.089	7.27	7.59	27.409	3.937	4.022	3.207	12.383	5.805	7.393	47.228	39.092	35.694	33.932	51.954	41.433	14.323	4.283	7.431	11.112
gene-MAPK4	14.204	2.464	75.919	3.381	5.61	1.486	4.469	3.895	2.802	2.642	10.331	14.948	4.906	24.426	5.106	6.154	2.467	4.838	2.778	4.075	19.149	115.716	32.674	10.071
gene-LOC101253972	0.785	0.556	0.625	0.54	0.614	0.693	0.539	1.621	0.057	0.082	0.13	1.526	0.29	1.734	1.614	4.186	1.499	4.639	7.042	3.399	1.429	4.408	1.043	0.617
gene-LOC544282	2.837	0.419	14.624	0.82	2.391	0	0.135	0.653	4.051	1.598	0.44	12.913	216.877	64.439	2.268	39.873	1.405	0.283	12.967	1.115	3.779	75.868	73.791	6.9
gene-LOC101259064	0.356	0	1.086	1.379	0.056	0.351	0.154	1.468	0.372	0.908	2.108	0.906	0.243	2.098	0.021	0.062	0	0.168	6.5	1.169	2.33	2.095	0.616	2.535
gene-LOC101262946	1.622	5.159	0.379	3.223	3.172	5.864	3.574	1.428	2.526	1.489	0.18	0.234	0.393	0.373	0.38	1.114	3.071	1.142	1.172	2.52	1.322	0.166	0.169	0.646
gene-LOC101259953	9.86	3.502	11.376	0	0	2.812	0	7.76	0.114	0	0	27.636	0	0	13.914	0.583	4.778	20.83	20.302	7.988	10.113	4.439	3.775	0
gene-LOC101253032	9.996	0.839	5.288	3.53	4.298	0.572	1.271	4.211	4.166	5.112	3.747	2.178	2.5	4.139	17.153	3.051	30.853	26.318	16.656	34.602	1.234	6.202	4.649	3.142
gene-Dea1	8.405	5.222	9.787	13.301	39.241	19.008	42.267	8.402	3.718	0.899	0.59	0.204	0.459	11.868	1.53	1.354	2.79	3.781	2.159	3.903	23.77	1.576	4.828	2.698
gene-LOC101266908	1.884	0.294	4.243	0.075	0.14	0.04	0.077	2.529	0.276	0.318	1.779	42.818	0.59	1.24	64.138	6.613	0.697	5.666	55.676	1.887	1.782	5.808	0.725	1.552
gene-LOC101254288	8.458	33.114	1.117	18.9	9.843	35.937	23.58	20.159	24.86	30.889	16.726	3.46	14.437	3.179	9.937	12.569	41.2	21.783	9.006	29.82	8.879	1.659	1.848	2.968
gene-LOC101245190	61.171	35.096	32.395	29.127	29.109	24.671	13.533	4.17	4.919	3.123	4.476	6.695	8.108	28.807	58.547	27.637	18.695	17.269	35.634	22.539	21.185	18.773	30.2	65.244
gene-LOC104647346	0.785	0.273	4.366	0.307	0.977	0.432	1.483	2.478	0.858	1.507	3.008	8.374	1.451	2.536	0.696	0.552	0.312	0.618	0.271	0.204	2.741	6.897	5.215	5.262
gene-LOC101251463	2.271	3.324	0.635	4.937	3.851	5.754	8.631	0.51	0.133	0.027	0	0.01	0.066	0.28	0.063	0.062	0.416	0.042	0	0.193	0.695	0.114	0.089	0.299
gene-LOC101266868	3.601	1.206	1.722	256.063	0.549	124.258	0.173	0.092	0	0	0	0	0.084	0	19.051	2.343	0.115	41.838	424.379	90.714	7.098	0	0.507	0
gene-Cab-1A	39.692	46.148	4.284	15.444	7.48	11.567	8.197	15.387	10.933	7.718	9.882	19.018	11.619	7.104	136.905	114.465	81.609	94.537	113.49	114.99	7.695	6.721	6.954	8.23
gene-LOC101244731	0.45	0	5.616	0.14	0.437	0	0.511	2.325	0.257	0.182	1.459	2.127	1.292	2.107	1.16	0	0.541	0.189	0.586	0.483	1.4	12.736	3.854	1.407
gene-LOC112940337	0.084	0.954	0.041	0.065	0.056	0.161	0	0	0.2	0.127	0	0.031	0.037	0.093	1.392	2.031	3.862	0.136	1.747	0.375	1.645	0	0.04	0
gene-LOC101258675	0.157	0.063	7.061	0.186	0.242	0.01	0.029	0.816	0.334	0.772	11.49	10.562	1.844	2.965	0.2	0.062	0.083	0.262	0.098	0.214	7.714	13.649	4.629	8.288
gene-LOC101251372	3.58	7.833	0.676	4.816	2.875	8.234	3.208	2.824	4.757	3.813	2.078	1.099	3.417	1.715	3.281	5.332	9.629	6.943	7.455	8.9	1.664	0.353	0.527	0.954
gene-LOC101267713	0.262	1.342	0	1.025	9.619	4.328	10.104	0.336	0	0.082	0.18	0.376	0.159	0	0.633	0.24	0.916	4.891	1.953	1.469	0	0.622	0.795	0
gene-LOC101244865	1.936	0.315	2.398	0	0.27	0.05	0.144	0.316	0.019	0.018	0.26	0.448	0.028	0.242	0.738	0.51	0.021	0.084	0.282	0.107	1.253	6.731	1.987	0.472
gene-LOC101264777	1.905	7.445	0.389	4.601	0.195	10.744	1.397	5.282	5.348	5.175	4.097	1.659	1.638	0.681	30.603	45.09	41.502	84.106	192.463	63.779	3.524	0.197	0.228	0.443
gene-LOC104645830	183.325	42.698	43.791	26.053	22.746	8.605	8.563	12.369	10.047	4.204	8.133	35.99	30.615	86.189	130.407	146.112	85.836	10.378	72.083	128.211	35.302	94.299	118.127	49.246
gene-LOC101256443	2.24	3.733	2.173	4.359	2.698	6.587	4.932	3.039	3.555	4.522	2.598	2.361	3.324	3.198	8.703	7.654	9.493	26.391	34.951	19.011	2.565	1.649	2.265	2.785
gene-LOC101261704	0.094	0	0.133	1.351	0	0.301	0.144	0.092	0.086	0	0	0.132	0	0.373	0.675	0.604	0.031	1.571	6.359	1.394	0.548	0.041	0.169	0.039
gene-LOC101267981	6.668	22.639	5.298	6.753	3.656	7.832	2.89	8.412	19.388	13.52	23.66	54.174	16.066	26.98	287.08	113.34	65.256	147.99	263.362	108.664	64.045	67.177	10.987	76.375
gene-LOC101265917	40.582	12.572	70.088	15.397	14.448	14.138	6.463	19.72	16.71	21.519	37.169	62.009	13.903	20.128	122.337	90.045	33.872	93.49	296.024	42.269	87.815	254.446	38.882	27.64
gene-LOC101257272	4.993	2.171	15.536	1.649	1.237	0.613	1.04	7.709	0.705	1.18	3.697	11.061	0.983	9.957	5.064	1.364	0.906	1.288	1.877	1.19	12.081	30.275	11.246	13.174
gene-LOC101247911	0.492	0.461	0.318	0.894	0.847	0.643	0.732	0.428	0.543	0.4	0.4	0.132	0.15	0.373	0.717	1.218	1.728	1.341	6.239	1.287	1.821	0.228	0.626	0.328
gene-LOC101256744	0.084	0.052	0	0	0.028	0	0	0.102	0.076	0.064	0.13	0.478	0.15	0.019	1.783	0.875	0.187	0.23	1.714	0.129	0.02	0	0.04	0
gene-LOC101262552	3.685	5.348	1.896	7.163	2.112	22.713	3.68	6.495	4.671	5.384	3.937	2.066	3.614	6.078	15.317	15.724	10.253	33.46	61.405	18.936	5.335	3.92	4.659	5.946
gene-LOC101252688	7.327	3.219	3.7	1.416	0.716	0.663	0.279	1.071	0.801	0.527	1.079	2.574	1.62	6.274	12.458	8.05	3.643	1.508	7.726	4	4.719	6.088	3.964	4.173
gene-LOC101244831	22.683	29.36	2.05	23.52	8.419	34.421	11.684	13.113	18.502	21.764	20.673	9.941	17.358	17.555	21.087	74.332	73.396	165.081	230.278	126.667	11.503	4.294	8.007	12.49
gene-LOC544002	15.827	43.442	4.386	55.609	7.833	177.808	21.076	19.904	53.494	47.586	33.332	12.17	20.719	30.504	95.342	253.631	235.658	889.079	2065.34	726.849	20.97	3.692	5.772	5.117
gene-USP	1.968	0.157	11.488	0.401	0.056	0.221	0.308	5.496	0.772	0.717	5.445	42.675	7.977	12.259	20.792	4.467	0.323	6.284	13.282	5.49	7.019	28.46	10.461	6.476
gene-LOC104646748	0.199	0.094	0.389	0.149	0.084	0.131	0.058	1.244	0.143	0.863	1.059	10.338	1.563	0.876	16.562	4.394	2.29	4.388	13.064	3.549	1.302	0.799	0.487	1.185
gene-LOC101261193	0.167	0.147	0.195	0.997	0	2.781	0.058	0.061	0.057	0.054	0	0	0.056	0	0.032	0.521	0.583	0.618	3.657	1.437	2.496	0.55	0.079	0
gene-LOC101258152	0.094	0.43	0.389	1.192	0.354	0.934	2.35	0.958	2.621	5.066	1.499	0.224	0.618	0.792	0.105	0.219	0.344	0.262	0.13	0.107	1.792	0.301	0.954	0.761
gene-LOC101258071	80.797	53.792	43.074	25.364	15.48	40.295	15.46	49.036	3.098	3.196	4.316	78.706	7.855	46.362	475.443	141.04	119.562	220.9	645.564	200.45	185.352	16.076	32.525	46.23
gene-SlCKX4	39.085	24.925	19.461	46.574	45.976	211.144	48.171	24.125	10.342	4.776	1.179	0.478	1.498	3.338	4.156	1.854	18.831	18.903	29.731	18.325	31.357	15.246	4.5	5.3
gene-LOC101243675	36.102	5.138	2.982	5.151	2.586	2.681	1.271	9.065	5.605	9.788	10.242	47.204	9.568	4.671	91.46	118.276	16.717	46.949	67.428	30.892	6.06	14.448	6.994	4.896
gene-LOC101265886	1.183	2.905	0	0.95	0.819	1.366	0.973	1.162	1.601	0.645	0.949	1.475	1.301	0.168	6.836	4.863	7.099	4.891	10.232	9.275	0.294	0.176	0	0.173
gene-LOC101258465	0.419	6.281	0.051	1.975	0.977	4.147	2.736	0.347	0.438	0.354	0.2	0.478	0.262	0.392	2.068	1.583	14.854	6.723	12.403	6.594	0.137	0.083	0.219	0.385
gene-LOC101255592	19.72	23.394	12.083	15.034	6.977	15.714	13.591	46.538	14.298	22.608	18.944	149.751	44.826	27.661	513.967	221.318	131.293	174.171	578.918	252.723	39.003	98.146	25.491	22.927
gene-LOC101247647	4.449	0.587	1.148	5.049	9.573	0.673	6.579	71.927	14.403	41.231	66.865	198.888	23.696	23.149	34.769	12.777	4.913	11.74	29.764	4.418	1.243	68.515	71.943	30.116
gene-LOC101268692	7.903	9.626	4.263	2.562	3.451	2.089	3.179	3.834	0.972	1.08	0.52	0.427	0.618	2.154	27.216	8.747	19.112	11.771	49.73	8.482	8.106	0.819	1.947	1.156
gene-LOC101255217	2.638	4.593	3.7	0.82	1.423	0.954	2.919	0.489	0.029	0.191	0.34	0.702	0.665	7.076	5.19	1.187	1.031	1.204	6.326	2.498	8.449	25.805	5.99	7.344
gene-DCL2d	17.878	18.822	1.291	14.522	9.601	13.084	9.767	2.641	5.062	2.896	1.529	1.598	5.018	2.489	3.112	19.15	16.717	5.634	9.646	6.702	2.281	1.898	3.139	4.009
gene-LOC101246297	0.283	0.105	0.205	0.335	0.391	0	0.27	0.245	0	0.327	0	0.061	0.075	0.047	0.348	0.802	2.28	2.744	3.082	1.608	0.274	0.145	0.079	0.096
gene-cellulase	0.167	0.304	0.061	0.251	0.028	0.191	0.279	0.194	0.248	0.073	0.18	0.234	0.066	0.084	0.854	0.76	1.051	0.765	1.573	1.415	0.294	0.093	0.139	0.029
gene-cathDInh	0	0	0	47.058	0	6.577	0	0	0	0	0	0	0	0	0	0.26	0	0.639	170.001	2.573	0	0	0	0
gene-LOC101247110	97.357	516.631	18.693	305.506	156.088	1181.42	425.634	215.201	306.116	214.324	104.553	43.886	68.625	31.129	151.969	103.698	607.97	308.306	260.802	286.918	84.673	8.961	16.769	36.101
gene-SlCKX5	0.544	1.531	0.297	2.785	2.717	6.989	5.134	1.988	0.238	0.318	0.709	0.234	0.459	0.158	0.58	0.489	1.062	1.162	1.497	0.525	1.968	0.104	0.447	0.106
gene-LOC101244195	1.643	3.722	4.765	3.735	2.382	3.012	2.061	2.386	2.211	8.39	11.441	4.833	4.709	2.2	0.96	0.573	1.155	0.984	1.953	1.04	5.805	1.494	2.474	2.139
gene-AADC1A	1.79	1.866	0.4	2.245	3.117	1.084	1.994	2.131	1.087	0.826	1.719	0.885	1.601	3.226	4.842	12.569	18.768	6.765	14.182	8.053	13.774	2.209	5.196	1.166
gene-LOC101262301	0.984	0.168	13.958	0.149	0.288	0.1	0.694	0.479	0.505	0.935	1.938	3.633	0.506	1.352	1.044	0.344	0.115	0.607	0.315	0.107	4.611	7.457	2.444	1.744
gene-LOC101263538	2.387	2.485	0.482	3.586	5.117	3.846	5.038	9.605	9.351	7.282	11.73	12.19	8.258	0.625	0.348	0.594	0.874	0.199	0.152	0.225	1.41	1.794	2.126	4.645
gene-LOC101258746	3.632	8.787	2.029	7.303	3.042	6.446	5.23	2.529	1.249	0.799	0.39	0.041	0.412	1.706	0.876	2.614	2.332	0.88	1.367	1.759	2.31	0.187	0.636	0.887
gene-GA2ox2	6.731	3.376	8.496	0.941	2.67	2.179	0.963	0.846	1.897	1.353	4.177	8.72	1.807	2.07	4.104	2.239	1.801	2.702	5.784	2.048	4.112	50.707	15.001	2.718
gene-LOC101267816	1.172	1.416	2.675	0.727	0.772	0.643	0.761	1.152	0.944	0.853	0.999	6.41	2.256	2.154	30.086	7.706	6.464	7.928	27.702	13.393	15.096	2.842	2.652	5.638
gene-LOC100037728	0.754	0.545	3.249	0.885	0.661	0.271	1.05	1.54	1.039	1.317	1.239	2.127	1.311	1.846	1.361	0.927	0.749	0.995	0.412	0.536	2.31	23.492	2.116	2.313
gene-20ox-1	2.261	1.783	0.092	1.211	0.968	8.354	3.131	7.474	5.958	5.248	3.357	3.002	2.434	0.121	1.53	1.593	2.904	3.917	1.573	3.399	0.813	0.083	0.03	0.501
gene-LOC101256225	0.188	1.174	0.123	3.456	1.749	14.65	2.196	0.408	1.678	2.524	1.079	0.417	0.674	0.289	0.158	0.958	2.009	1.56	3.581	2.048	0.48	0.093	0.07	0.183
gene-LOC101268738	2.763	2.779	2.952	0.27	0.149	0.944	0.356	0.489	0.114	0.508	0.27	0.58	0.056	0.522	12.131	6.561	1.749	6.106	6.825	7.356	2.496	1.348	0.159	0.655
gene-LOC101253546	4.836	2.894	11.939	3.26	3.665	1.677	4.248	3.334	0.877	1.071	1.409	0.366	1.367	4.643	17.997	4.238	22.328	4.933	15.083	4.096	13.451	36.632	2.722	2.014
gene-PDH	24.965	12.509	63.16	56.066	17.508	27.573	28.82	40.328	137.73	120.033	28.436	24.635	25.643	44.833	3.935	3.926	14.885	9.31	7.422	9.468	38.386	40.18	41.535	42.76
gene-LOC109120010	0	0	0	0	0	0	0	0	0.295	0.327	0	0.743	0.253	0	0.833	1.666	3.373	9.771	4.405	4.396	2.604	0	0.119	0
gene-LOC101264183	3.036	1.007	0.881	1.444	1.395	0.462	1.917	1.122	0.591	0.726	0.689	7.418	10.982	9.22	0.876	2.291	6.964	1.403	6.478	3.345	1.067	16.76	34.104	5.233
gene-LOC101264804	4.606	0.178	79.312	0.745	0.242	0.301	0.655	6.985	1.02	2.007	18.365	106.516	5.674	15.914	42.576	1.687	0.354	11.803	17.98	1.608	44.524	97.659	8.851	8.433
gene-LOC101251676	0	0	0.123	0	0	0	0	0	0	0	0.03	0.488	0	0.354	0	0	0	0.031	0	0.064	0.901	8.028	1.212	0.067
gene-LOC101268254	20.809	29.486	4.058	33.216	11.471	52.886	7.041	11.502	22.839	28.928	14.338	6.237	8.089	6.367	42.196	82.642	87.855	116.341	191.084	127.289	29.047	4.377	4.838	7.295
gene-LOC101259918	1.308	2.275	0.123	5.822	1.907	10.342	2.533	1.142	1.754	1.162	0.47	0.051	0.758	0.718	0.538	1.437	3.456	4.587	5.816	7.216	1.116	0.083	0.07	0.26
gene-LOC101254463	0.639	0.199	0.4	0.224	0.084	0	0.096	0.082	0.076	0	0.06	0.672	0.365	0.559	7.237	1.375	0.708	0.209	3.787	2.305	0.245	0.477	0.338	0.251
gene-LOC101263482	1.486	0.315	11.386	0.335	0.642	0.402	1.002	3.059	0.753	0.981	4.716	12.658	2.013	7.831	1.245	0.489	0.229	0.377	0.304	0.118	5.433	28.957	12.914	14.995
gene-LOC101267223	1.057	3.46	1.455	1.574	1.898	1.707	1.06	1.825	0.372	0.999	1.199	0.733	1.123	1.026	1.477	3.832	9.629	3.016	15.007	5.394	7.078	1.68	2.99	1.34
gene-LOC101264385	1.842	1.804	1.773	16.338	3.144	25.735	5.028	5.853	4.118	2.615	3.737	2.788	4.353	1.79	0.643	2.864	1.822	4.807	8.095	3.367	11.082	0.84	1.639	1.359
gene-LOC101265339	0.345	0.744	0.492	1.481	0.381	1.687	0.828	3.936	12.621	7.572	5.665	0.295	1.592	0.028	0.707	2.26	7.12	0.911	3.147	0.826	11.121	0	0.119	0.222
gene-TAS14	772.825	26.854	231.017	66.275	34.812	69.123	14.969	402.83	35.326	26.567	71.381	837.626	28.939	149.575	1683.32	1550.86	177.771	798.354	1406.58	548.23	205.773	239.127	266.236	108.38
gene-tEG3	74.517	13.998	227.348	13.758	21.444	23.305	30.92	67.889	27.967	24.397	105.792	234.959	42.252	73.613	59.359	26.19	7.547	61.161	55.502	23.536	89.088	569.566	84.51	58.247
gene-AnthOMT	28.293	10.454	61.223	19.859	28.43	12.762	52.178	132.771	175.954	81.798	154.272	51.477	69.15	63.656	17.343	4.696	13.938	31.648	2.159	14.326	68.617	133.877	190.945	139.248
gene-LOC101249522	0	0	0.779	0.028	0.047	0.04	0.212	0.326	0	0.036	1.499	0.865	0.318	0.242	0	0	0	0	0	0	0.127	10.019	1.262	0.395
gene-XTH7	1.455	12.793	0.369	15.248	2.996	13.917	11.559	2.998	1.125	1.798	0.31	0.499	0.459	0.214	3.323	6.196	10.93	5.456	8.214	10.133	6.647	0.062	0.268	0.636
gene-mcpi	0.335	0.682	0.379	75.794	0.13	71.944	0.212	0.989	0.105	0.109	0.839	0.081	0	0.373	16.826	20.181	9.191	191.472	1331.48	242.955	2.673	0.404	0.209	0.27
gene-LOC101248087	3.894	2.003	0.82	6.967	0.874	10.965	0.53	1.438	0.124	0.109	0.06	0.499	0.356	0.895	0.749	2.593	0.552	4.053	11.155	8.042	1.958	0.819	0.944	1.089
gene-LOC101247341	0.262	0.776	0.502	0.605	0.688	0.502	0.588	0.653	0.458	0.4	0.26	0.6	0.29	0.345	5.549	1.531	3.518	3.487	9.321	1.952	1.439	0.052	0.427	0.684
gene-LOC101246922	0.911	0.587	0.574	0.177	0.428	0.201	0.144	0.744	0.734	0.872	0.42	1.74	0.15	0.522	0.633	0.614	0.468	0.367	0.553	0.129	0.783	3.35	2.921	1.552
gene-LOC101252574	17.69	14.428	18.652	7.07	9.201	39.09	22.02	6.536	69.785	79.828	36.62	15.121	11.403	4.363	47.913	29.356	30.635	58.406	34.571	21.467	13.5	1.193	2.195	3.73
gene-LOC101252635	1.172	0.252	0.328	1.081	1.861	0.382	1.098	2.784	0.639	0.981	3.637	10.481	3.679	2.256	0.823	1.239	0	2.011	0.109	1.876	0.999	8.702	19.839	4.742
gene-LOC101266471	0.796	0.336	0.143	1.006	0.037	0.864	0.067	0.173	0	0.454	0.11	0.051	0.393	0.578	0.475	2.062	1.322	1.508	15.528	4.428	1.87	1.763	1.093	0.164
gene-LOC101262903	5.799	5.746	0.451	46.462	0.447	141.86	2.63	3.008	1.449	2.152	2.978	1.567	2.434	1.715	46.7	47.038	10.222	99.093	1271.02	230.002	3.436	0.322	5.245	0.318
gene-LOC101252173	9.766	4.194	14.635	14.876	5.787	4.84	5.096	1.448	2.516	1.217	2.928	4.345	2.256	8.95	38.915	23.514	4.674	7.708	18.859	5.812	4.259	12.363	5.245	4.568
gene-LOC101266128	198.764	204.366	197.259	196.858	251.008	228.384	194.525	78.749	0.324	0.944	59.421	0.712	0.459	150.302	0.169	0.219	0.281	0.356	0.174	0.225	174.367	168.881	181.438	184.032
gene-Cab-1D	0.932	1.216	0.041	0.27	0.372	0.311	1.464	0.102	1.401	1.353	0.889	0.305	0.15	0	4.504	4.821	5.434	6.703	8.084	13.253	0.049	0	0.189	0
gene-LOC101252194	0.241	0.43	0.082	0.186	0.121	0.341	0.135	0.194	0.276	0.345	0.1	0.183	0.094	0.485	7.585	4.561	2.342	4.315	17.166	6.509	0.127	0.114	0.497	0.231
gene-LOC101257010	1.57	4.152	0.43	4.685	1.023	6.808	3.169	1.203	2.259	2.833	1.069	1.15	1.264	0.503	3.144	8.081	10.222	5.844	8.03	10.68	3.191	0.239	0.209	0.472
gene-LOC101264120	0.094	0.126	0.195	0.428	0.326	0.12	0.395	0.377	0.048	0.036	0.02	0.02	0.047	0.084	0.222	0.26	0.416	0.922	0.781	0.45	0.372	0.052	0.06	0.048
gene-fsm1	5.862	3.754	0.215	0.382	0.409	0.592	0.077	0.082	0.486	0.518	0.28	0.061	0	0.289	0.454	2.062	2.155	0.356	0.564	2.027	0.225	0	0.159	0
gene-LOC101262125	4.166	4.173	1.23	2.394	5.6	4.087	5.953	3.926	2.44	4.113	1.549	1.018	1.666	1.445	11.108	4.613	17.581	13.217	13.64	9.479	3.945	3.433	1.55	1.455
gene-LOC101262056	0.565	2.013	0.717	0.289	0.074	0.321	0.154	0.714	0.21	0.1	0.15	0.611	0.44	0.354	25.602	10.549	4.83	6.891	25.359	10.723	13.255	0.218	0.785	3.209
gene-LOC101261620	2.544	3.502	0.953	8.337	0.884	8.706	1.898	3.324	2.65	3.005	2.228	4.172	2.209	4.82	8.239	10.57	9.577	22.684	35.287	32.779	1.831	1.296	0.199	1.532
gene-LOC543645	5.317	0.367	11.478	1.444	2.242	0.613	0.231	1.468	1.306	1.289	1.629	0.549	0.712	1.753	15.085	15.193	8.629	52.688	38.803	18.089	11.63	1.317	2.444	1.706
gene-LOC101257246	28.21	44.145	14.952	29.379	11.992	20.705	15.845	9.31	42.447	23.825	19.973	30.964	16.843	5.901	61.342	56.368	79.507	53.547	60.711	56.176	29.468	0.882	2.354	1.022
gene-LOC101250259	20.275	12.09	16.479	54.091	43.371	37.172	30.602	39.624	5.824	3.305	7.654	1.201	5.093	9.453	17.142	32.73	30.166	87.992	82.228	33.08	80.717	3.806	9.159	6.023
gene-LOC101251058	2.879	0.671	1003.32	0.401	13.759	0.08	62.745	76.893	89.936	255.891	1492.34	4386.65	924.401	1281.82	8.45	0.646	0.406	17.992	0.521	0.097	1107.66	5515.77	2459.08	2090.92
gene-LOC101248932	3.946	0.545	732.558	0.605	2.298	0.05	7.205	73.375	57.222	199.407	354.436	401.286	156.855	138.434	4.99	1.156	0.749	2.985	2.192	0.204	369.313	552.287	137.32	203.769
gene-LOC101268271	11.368	5.253	30.909	11.886	9.089	2.129	6.328	8.045	9.361	7.373	9.612	35.512	149.656	220.755	9.979	35.354	7.182	5.456	9.603	12.009	6.452	64.729	62.665	16.47
gene-LOC101256378	1.256	0.891	0.943	1.118	0.233	0.572	0.414	1.244	0.362	0.191	0.26	2.096	0.365	0.699	4.568	3.895	1.905	4.922	6.934	2.284	1.371	0.643	1.023	1.436
gene-LOC101250924	4.114	0.682	32.108	1.854	0.502	1.024	1.994	10.554	2.107	4.513	7.214	21.185	6.891	9.714	7.785	2.364	1.811	5.98	7.314	2.177	22.243	88.179	8.752	4.963
gene-LOC101258565	0	0	1.353	0	0.074	0.03	0.058	0.255	0.029	0	0.24	0.214	0	0.559	0.032	0.094	0.042	0.335	0	0	1.468	1.193	0.616	0.193
gene-LEAS1	2.209	1.122	8.301	2.422	1.516	1.155	0.771	2.6	1.468	3.922	8.173	13.431	2.49	4.839	2.669	1.729	0.999	2.074	2.235	0.815	5.003	19.001	5.206	3.624
gene-LOC101268445	1.361	0.661	10.443	6.092	1.591	5.723	7.59	2.417	16.329	7.209	1.968	0.173	1.947	6.47	0.053	0.073	0.843	0.901	0.499	0.44	16.555	2.022	3.199	3.113
gene-LOC101256430	2.481	8.064	0.543	4.583	3.898	13.304	5.972	1.744	3.841	2.116	2.288	2.025	2.303	0.569	2.521	6.009	5.954	3.184	5.23	4.364	0.578	0.695	0.517	1.648
gene-LOC101251218	0.01	0	0.994	0	0.037	0	0	0.031	0	0.027	0.41	0.458	0.094	0.205	0	0	0.021	0.01	0.152	0.032	0.548	2.302	0.318	0.395
gene-LOC101253552	0.461	1.562	0.502	2.617	0.4	11.638	2.254	8.83	12.821	13.075	14.198	4.426	5.964	3.086	1.836	4.405	10.534	55.474	60.418	20.405	8.576	0.882	1.411	1.735
gene-LOC101248072	22.63	1.007	463.284	6.222	13.062	0.894	6.068	41.164	3.479	9.052	85.659	186.179	14.006	70.574	33.377	3.999	1.384	13.405	14.519	2.616	133.965	543.928	128.27	83.921
gene-LOC101258143	0.304	0.807	0	0.14	0	0.241	0.116	0.184	0.515	0.064	0.07	0.448	0	0	3.059	1.125	1.686	3.76	5.263	3.152	0.47	0	0.169	0.077
gene-HSP90	11.074	2.15	10.269	5.58	3.647	0.251	5.991	4.843	2.078	0.599	0.639	143.33	108.2	71.469	1.097	7.3	55.43	1.403	228.585	25.22	9.163	100.553	277.144	34.694
gene-LOC101247723	12.184	4.142	5.278	13.721	7.34	12.27	7.022	0.918	1.43	1.253	1.079	1.089	0.702	1.669	2.532	3.364	2.654	2.147	5.979	2.702	5.257	0.965	0.785	0.916
gene-LOC101250584	41.932	12.499	53.086	3.065	1.637	5.362	2.668	73.61	4.823	2.76	21.492	137.011	18.247	16.79	928.268	238.438	53.234	142.177	1084.85	59.586	50.76	32.39	20.385	32.024
gene-LOC101250570	0.157	0.084	0.635	0.102	0.428	0.05	0.058	0.133	0.143	0.082	0.31	1.394	0.346	0.615	0.063	0.177	0.042	0.157	0.033	0.054	1.987	7.872	1.997	1.397
gene-LOC101263630	13.702	6.889	4.274	2.273	1.582	1.386	1.753	8.117	2.164	2.533	8.093	40.447	4.709	4.624	310.604	64.272	45.052	226.629	285.14	82.136	12.492	10.828	7.6	6.158
gene-LOC101253976	0.178	0.157	2.265	0.177	0.074	0	0.231	0.418	0.229	0.49	1.429	2.981	0.637	0.802	0.707	0.604	0.219	2.513	0.456	0.064	3.896	0.591	0.676	0.434
gene-LOC101247043	12.739	26.319	3.115	9.781	9.88	52.394	19.823	13.766	16.586	9.897	8.613	7.265	5.327	3.095	25.634	19.859	37.463	41.734	39.193	29.026	6.706	2.323	1.48	3.219
gene-LOC101264604	0.251	0.241	0.953	0.326	1.498	0.783	0.944	0.122	1.43	0.336	0.38	0.071	0.094	0.14	0.137	0.323	0.52	0.105	0.412	0.247	0.323	0	0.119	0.058
gene-LOC101268035	2.585	2.653	0.646	1.099	1.163	5.111	2.591	0.622	1.697	1.698	1.269	1.119	1.123	0.233	1.614	3.457	3.883	2.629	2.572	3.163	0.578	0.404	0.159	0.357
gene-LOC101258272	0.492	0.241	0.143	0.41	0.847	0.653	0.568	0.653	0.362	0.054	0.23	0.041	0.262	0.186	0.295	0.385	5.361	2.157	2.431	1.641	0.372	0.062	0.308	0.395
gene-LOC101260941	3.685	13.034	0.769	26.119	5.349	45.737	18.85	2.559	14.098	9.007	4.286	2.585	2.256	1.436	16.509	35.76	34.122	32.308	21.138	32.994	1.664	0.705	0.417	0.588
gene-LOC101247540	0.44	0.828	0.666	0.196	0.205	0.09	0.25	0.255	0	0.091	0.929	1.913	1.311	1.249	9.768	11.038	1.655	1.979	11.589	3.356	2.673	1.151	0.725	0.935
gene-LOC101268860	17.418	12.656	11.98	3.316	2.596	4.338	3.246	27.276	3.136	3.759	6.035	31.788	9.437	8.241	285.688	97.897	84.816	119.577	284.76	83.498	85.573	5.85	9.279	21.202
gene-LOC101255627	8.73	9.951	0.748	8.542	14.969	5.492	4.392	0.673	2.965	1.498	1.249	0.092	0.421	1.734	2.817	3.228	2.873	2.21	1.964	8.825	1.273	1.12	2.076	1.002
gene-LOC108511949	0.712	0.398	0.912	2.496	5.228	1.456	4.142	3.12	1.744	0.772	0.639	0.254	0.44	0.364	0.981	0.489	1.728	1.005	1.595	0.74	4.024	0.259	0.497	0.347
gene-LOC101249931	118.396	114.976	22.874	62.782	85.152	147.182	154.686	119.893	58.251	65.564	32.343	30.272	28.583	12.138	28.25	30.855	95.537	101.491	52.573	64.508	59.023	6.119	7.967	14.273
gene-LOC101268749	1.664	0.807	0.502	1.146	0.781	0.713	0.761	1.203	0.372	0.908	0.34	0.234	0.506	0.485	2.743	2.083	2.779	3.582	10.883	2.37	0.822	0.363	0.725	0.395
gene-LOC101264620	7.798	3.806	12.144	6.977	4.689	4.759	12.339	31.181	31.065	14.909	21.532	7.357	13.828	16.259	2.701	1.333	3.466	8.064	1.183	4.439	26.756	37.794	58.413	43.955
gene-LOC101246188	4.658	1.038	2.613	2.897	8.27	1.737	3.718	3.885	1.592	1.244	3.397	8.456	2.425	2.834	0.454	0.604	0.281	0.586	0.673	0.354	2.516	10.268	11.265	4.684
gene-SlAKR4B	40.844	0.923	945.63	4.164	3.024	0.402	3.314	18.996	6.091	5.13	73.939	410.199	20.709	71.73	165.851	7.841	1.218	49.546	40.669	3.592	377.713	1634.17	83.636	52.532
gene-LOC101253254	0.921	0.409	2.511	0.838	1.805	0.532	0.973	2.009	0.667	1.698	3.827	1.893	2.715	2.293	0.222	0.083	0.354	0.555	0.412	0.407	2.937	3.682	3.388	1.687
gene-ARG2	2.073	1.258	0.031	49.005	0.921	115.934	0.588	0.184	0.172	0.227	0.2	0	0.066	1.631	26.383	13.194	4.622	65.486	317.139	150.911	4.2	0	0.099	0.135
gene-LOC101253503	2.711	0.545	0.666	0.438	0.102	0.161	0.058	0.367	0.057	0.018	0.31	0.621	0.412	1.93	0.949	0.854	0.198	0.084	0.673	0.397	0.783	2.562	2.533	0.665
gene-LOC101256271	34.898	13.013	30.027	15.49	7.461	38.628	6.685	14.571	23.154	33.976	16.286	11.234	11.057	7.262	41.531	28.96	53.077	105.282	74.936	94.135	32.336	15.205	11.951	9.502
gene-LOC101250521	17.208	2.527	61.797	16.152	11.62	6.868	14.776	27.358	16.605	10.65	33.812	34.047	15.223	17.723	4.156	1.375	1.551	5.938	1.454	2.209	19.159	44.173	22.253	16.769
gene-LOC104644397	0.796	0.252	0.533	0.251	0.186	0.131	0.202	1.193	0.858	0.717	0.59	2.218	1.573	0.466	1.287	1.083	0.531	1.068	1.118	0.965	0.764	1.908	1.629	0.694
gene-LE25	7.735	0.094	26.359	0.158	0	0.1	0.299	3.395	1.068	0.527	8.703	245.918	0.59	19.513	247.089	30.772	4.851	19.689	123.7	8.492	21.968	39.36	4.719	1.368
gene-LOC101251407	220.903	45.445	37.58	45.885	98.985	32.453	34.176	66.727	122.269	122.039	25.469	73.893	64.309	28.509	619.046	1053.79	351.171	524.567	1370.4	415.097	66.855	4.854	7.411	5.156
gene-LOC544001	12.027	5.18	0.4	91.695	0.995	438.273	4.315	0.642	2.049	0.236	1.529	0.265	2.078	2.89	26.594	14.923	12.97	56.49	752.456	130.238	17.289	0	0.109	0
gene-LOC101246051	0.858	0.912	15.516	0.997	0.716	0.703	0.722	2.773	2.621	4.513	5.166	5.413	3.09	2.321	1.751	1.281	1.489	1.623	1.508	1.458	11.953	35.958	2.881	2.563
gene-LOC104644281	3.412	1.08	12.339	1.621	2.428	1.295	1.194	5.761	2.745	4.767	7.774	24.797	5.833	8.67	2.838	3.436	1.312	6.545	4.416	1.683	11.082	54.109	13.322	10.167
gene-CD4A	77.553	40.318	452.585	47.645	48.367	34.772	35.823	41.908	51.445	62.958	79.564	169.379	108.003	139.18	80.552	66.053	43.647	39.88	45.563	47.77	121.678	649.645	213.237	139.884
gene-LOC104646151	0.188	0	1.558	0.009	0	0	0.096	0.306	0.2	0.418	1.479	1.73	0.562	0.634	0.222	0	0.021	0.094	0.033	0.032	0.558	1.649	0.576	0.251
gene-LOC101263901	1.853	1.29	0.164	0.792	0.409	1.466	0.655	0.989	0.524	0.79	0.5	0.366	0.562	1.184	5.19	10.184	3.446	1.079	4.254	5.072	0.587	0.27	0.636	0.376
gene-LOC101259487	1.842	0.126	9.346	0.112	0.465	0.1	0.135	2.192	0.229	0.291	1.349	21.775	0.459	0.802	12.152	1.229	0.573	1.801	15.473	0.311	6.168	51.723	3.924	2.535
gene-LOC104646731	7.819	13.852	1.394	15.276	1.712	6.667	1.214	1.407	3.47	2.088	1.609	0.58	1.152	1.976	7.964	18.38	14.167	3.927	15.517	10.498	1.224	0.695	0.397	1.359
gene-LOC101244758	13.346	5.033	134.253	3.838	7.852	3.755	12.339	15.876	4.661	4.258	18.115	38.056	7.115	20.24	48.008	8.654	4.965	29.365	20.096	5.351	38.141	214.474	29.077	18.947
gene-LOC101259759	0.094	0.325	0.01	0.289	0.67	0.572	0.877	0.051	0.124	0.018	0.02	0	0.028	0.019	0.021	0.115	0	0.168	0.033	0.064	0.303	0	0.089	0
gene-AGAL	1.999	3.219	0.594	3.037	1.749	4.127	2.1	1.723	0.553	0.935	0.3	0.122	0.215	0.065	1.224	3.343	3.258	1.341	2.995	2.713	0.793	0.031	0.546	0.501
gene-LOC101248880	2.104	0	105.024	0.987	1.219	0.06	1.079	13.674	0.391	0.545	16.057	42.319	3.576	30.113	3.819	0.167	0.073	0.189	1.042	0.257	36.536	419.106	82.344	24.729
gene-LOC101255242	0.858	0.975	0.451	0.913	0.195	1.697	1.011	0.948	0.295	0.645	0.29	0.041	0.15	0.597	2.5	2.572	2.998	2.828	6.738	2.295	1.096	0.259	0.497	0.636
gene-LOC101245626	4.145	1.342	2.408	1.453	0.335	1.617	0.26	0.041	1.172	0.89	0.05	0.102	0.225	0.158	1.181	1.51	2.113	3.906	9.028	7.774	0.871	0.228	0.348	0.723
gene-LOC101267575	0.754	0.199	1.486	0.419	0.8	0.191	0.337	0.581	0.677	0.536	1.549	3.327	0.974	1.203	0.148	0.594	0.396	0.806	0.727	0.418	6.794	6.337	6.179	1.889
gene-SlUGT73C4	203.297	166.24	703.791	59.363	29.677	15.393	96.593	326.814	250.21	156.56	718.155	1227.82	627.299	704.031	208.627	191.317	148.844	107.377	50.728	232.415	469.375	1345.13	695.91	355.488
gene-LOC101255632	0.199	0.398	0.051	0.382	0.428	0.532	0.443	0.102	0.181	0.118	0.02	0.02	0.112	0.019	0.454	0.594	0.812	0.89	0.195	0.74	0.401	0.021	0.03	0.019
gene-LOC101255537	0.084	0	0.184	0.084	0.028	0	0.019	0.061	0.162	0.091	0.05	0.743	2.116	1.315	0.021	0.156	0.104	0.042	0.705	0.097	0.088	4.003	1.659	0.106
gene-LOC104644303	1.099	0.252	0.892	0.158	0.298	0	1.031	2.784	0.353	0.209	0.18	0.122	0.234	0.14	0.675	3.311	2.582	0.66	4.72	2.777	2.722	0.207	0.268	0.202
gene-LOC101251614	1.392	0.461	1.506	0.717	0.167	0.281	0.433	1.54	0.267	0.681	0.879	3.002	0.609	1.893	0.907	0.104	0.083	1.917	1.161	0.268	1.067	10.195	3.189	1.821
gene-LOC101253163	21.521	4.498	1.916	5.859	1.898	12.692	5.346	11.227	9.675	12.875	3.577	3.531	1.498	0.373	3.07	3.041	7.297	3.288	4.058	4.493	1.792	0.073	0.258	0.135
gene-LOC101249431	3.705	7.801	0.912	3.102	10.392	26.348	27.77	4.701	4.452	1.199	0.38	0.265	0.337	0.531	1.899	1.854	7.828	6.305	2.843	2.681	3.27	0.436	0.993	0.569
gene-LOC101248599	0.314	2.045	0.297	2.431	1.023	2.299	4.652	1.917	4.718	5.584	3.377	0.356	1.723	1.277	0.105	0.989	0.614	0.22	0.814	0.493	3.896	0.415	0.765	0.424
gene-LOC101245940	5.276	4.152	13.784	8.607	5.359	3.394	7.041	10.401	8.522	10.514	11.87	57.247	29.875	13.76	2.163	5.155	2.696	0.524	1.443	2.327	12.57	21.065	17.504	9.608
gene-LOC101261225	56.607	5.715	7.44	1.993	1.423	0.291	0.144	1.682	1.668	0.227	1.589	2.676	1.975	5.109	23.45	66.188	14.292	0.618	11.545	22.164	2.996	10.89	8.732	1.417
gene-LOC101254394	4.553	1.153	0.43	0.82	2.028	0.633	1.445	0.958	1.23	0.726	1.089	3.053	5.664	2.629	9.557	13.079	8.317	1.194	17.427	5.458	1.566	3.288	8.116	4.597
gene-DEFL1	0	0.315	0	0.205	0	0	0.087	0	2.469	4.585	1.948	6.217	1.985	0	23.988	58.69	10.763	32.905	30.665	11.43	0	0	0.079	0.106
gene-LOC101244981	326.592	814.729	12.206	1023.13	202.511	2519.12	872.988	293.675	540.359	378.439	29.735	11.691	21.43	25.405	258.081	226.15	733.372	530.065	1085.05	892.45	139.163	0.56	2.414	12.104
gene-LOC101259871	0.984	0.21	20.773	0.605	0.633	0.161	0.771	4.323	1.068	1.398	20.123	31.533	3.96	11.98	1.392	0.177	0.052	0.681	0.358	0.129	9.437	205.409	45.002	23.409
gene-LOC100529106	29.916	5.977	149.707	34.129	65.243	10.182	37.711	14.357	10.905	6.519	14.748	11.915	13.95	57.596	2.521	0.708	3.05	4.828	2.973	2.005	56.957	41.829	77.139	55.52
gene-LOC101267033	44.444	35.169	5.38	14.717	10.615	20.584	12.156	3.977	9.847	3.65	5.006	1.638	1.573	0.634	13.028	27.158	32.019	15.301	20.215	17.596	4.18	0.207	0.407	0.925
gene-LOC101259357	0	0.042	0.164	1.267	0.14	0.311	8.236	0.561	0.286	0.745	0.2	0.163	0.14	0.056	0.274	0.167	0.167	0.691	1.248	2.252	4.67	0	0.268	0

## Sheet: DE_Herbbivory_in_CPvariety
Gene_ID	17_CP_nF_nH_01	18_CP_nF_nH_02	1_CP_F_nH_01	20_CP_nF_nH_03	21_CP_nF_Se_01	22_CP_nF_Se_02	25_CP_nF_Se_03	2_CP_F_nH_02	31_SG_F_nH_01	34_SG_F_nH_02	35_SG_F_nH_03	36_SG_F_Se_01	37_SG_F_Se_02	38_SG_F_Se_03	41_SG_nF_nH_01	43_SG_nF_nH.02	45_SG_nF_nH.03	46_SG_nF_Se_01	47_SG_nF_Se_02	48_SG_nF_Se_03	4_CP_F_nH_03	7_CP_F_Se_01	8_CP_F_Se_02	9_CP_F_Se_03
gene-LOC101267713	0.262	1.342	0	1.025	9.619	4.328	10.104	0.336	0	0.082	0.18	0.376	0.159	0	0.633	0.24	0.916	4.891	1.953	1.469	0	0.622	0.795	0
gene-yfe37	2.093	54.526	0.277	15.658	2.047	137.663	13.89	17.63	80.861	127.832	33.173	0.549	5.73	0.298	9.6	11.642	132.855	131.809	98.396	154.461	26.266	0.062	0.149	0.125
gene-LOC108511949	0.712	0.398	0.912	2.496	5.228	1.456	4.142	3.12	1.744	0.772	0.639	0.254	0.44	0.364	0.981	0.489	1.728	1.005	1.595	0.74	4.024	0.259	0.497	0.347
gene-LOC104644778	2.02	0.965	0.205	1.528	0.14	0.351	0.077	2.335	1.258	1.071	0.929	0.234	0.337	1.883	1.002	4.02	0.52	1.11	1.541	0.976	2.261	0.052	0.765	0.752
gene-LeSPL-CNR	6.751	7.822	99.214	7.238	6.652	5.904	11.328	19.16	15.909	29.227	18.395	8.822	8.08	6.013	1.888	1.687	5.298	4.817	3.603	2.316	67.227	9.179	7.729	12.663
gene-LOC101251962	150.971	163.734	122.334	212.162	136.244	180.88	159.222	89.211	103.557	72.228	49.039	12.556	29.978	25.88	52.819	101.844	129.368	76.346	48.731	97.791	203.189	21.2	27.408	32.506
gene-SlscADH1	22.138	3.89	43.381	18.76	1.423	0.341	0.934	0.194	0.553	0.799	0.799	0.142	0.374	1.809	0.264	0.698	1.187	1.236	0.163	1.008	3.603	7.011	4.669	1.648
gene-LOC101267033	44.444	35.169	5.38	14.717	10.615	20.584	12.156	3.977	9.847	3.65	5.006	1.638	1.573	0.634	13.028	27.158	32.019	15.301	20.215	17.596	4.18	0.207	0.407	0.925
gene-LOC101248242	32.459	8.315	25.446	19.878	6.075	5.683	3.651	7.342	2.002	0.645	3.907	0.366	0.272	0.951	6.54	19.213	9.316	12.923	3.418	6.144	9.565	0.259	1.063	0.511
gene-LOC101256164	1.068	0.377	1.312	0.373	0.754	0.03	0.279	0.102	0.467	0.236	0.669	1.475	0.749	5.855	0.707	0.51	0.552	0	0	0.139	0.372	11.481	8.047	7.652
gene-LOC101265977	1.633	3.68	10.064	4.415	2.791	4.328	2.601	3.487	2.154	2.551	1.539	1.068	1.414	4.447	3.45	2.083	10.847	2.681	5.393	1.662	15.537	1.203	1.53	1.224
gene-LOC101248367	9.609	21.443	2.009	18.294	58.721	74.194	74.429	10.411	89.831	74.453	42.075	5.383	17.873	13.705	26.341	50.224	76.696	50.74	68.892	25.306	3.426	1.317	4.878	8.163
gene-LOC101256235	8.353	0.786	5.186	1.295	0.791	0.773	1.926	3.548	0.562	0.599	0.639	0.529	0.683	1.193	0.127	0.843	0.073	0.314	0.391	0.45	1.331	0.218	0.497	0.501
gene-LOC101249595	5.987	3.03	5.216	9.194	0.558	11.899	5.25	14.01	12.983	22.39	7.074	0.936	4.99	2.564	0.918	1.968	3.737	0.115	1.888	2.048	8.145	0.207	1.232	0.829
gene-LOC101266652	192.212	33.282	53.773	36.123	31.035	30.394	17.868	22.841	13.316	13.011	15.607	22.762	6.366	5.873	47.724	70.562	57.866	55.17	46.42	23.783	25.052	3.775	10.004	8.153
gene-LOC101252626	0.324	0.451	2.142	1.462	1.489	0.592	1.474	0.948	0.972	0.844	0.47	0.234	0.225	0.308	0.042	0.625	0.573	1.372	0.694	0.3	4.082	0.093	0.189	0.385
gene-LOC101257400	20.317	36.469	10.976	43.183	30.635	35.214	46.842	12.98	16.891	13.456	1.599	0.499	1.273	2.899	9.6	19.005	25.076	11.405	26.216	20.995	18.434	0.633	2.97	2.496
gene-CD1	0.911	1.384	0.369	2.31	0.363	2.801	0.79	1.132	1.983	2.27	0.759	0.02	0.29	0	0.074	0.521	0.76	0.209	0.369	0.257	2.447	0	0.06	0.116
gene-LOC101250708	1.424	2.045	15.977	24.861	28.198	5.231	29.61	42.683	2.574	3.196	5.735	2.829	2.93	6.955	0.538	0.823	2.696	3.121	3.635	1.351	36.771	9.117	8.812	4.78
gene-LOC101265482	17.836	16.064	7.061	9.389	16.067	27.392	16.202	7.291	21.581	16.797	7.474	2.808	3.38	3.095	9.61	10.226	16.301	13.196	35.482	6.38	11.288	1.068	1.629	2.583
gene-LOC104645948	4.532	3.995	4.253	3.502	1.498	9.208	3.371	5.078	1.992	2.651	1.809	6.166	2.556	1.594	7.395	7.706	10.337	17.186	32.086	13.789	7.362	0.456	0.636	0.598
gene-LOC101249423	9.85	10.203	3.402	16.17	10.168	9.268	13.302	9.004	6.272	5.257	1.679	0.458	2.556	1.781	9.652	7.425	16.041	13.751	37.707	10.926	12.384	1.016	1.927	1.783
gene-LOC101259602	7.516	2.789	3.812	3.251	4.214	1.586	3.391	2.824	1.992	1.771	0.43	0.295	0.281	0.475	2.3	1.312	1.395	0.901	0.727	1.04	2.849	0.322	0.805	0.636
gene-LOC101258988	2.941	1.531	1.804	1.155	1.498	0.813	0.819	1.713	0.477	0.427	0.829	0.865	1.638	6.964	0.57	0.864	1.499	0.482	0.922	0.686	2.34	10.589	8.971	6.486
gene-LOC101255257	9.232	26.172	8.014	8.514	4.131	53.72	10.663	7.291	10.285	8.98	3.107	0.651	1.985	3.431	45.076	26.117	47.737	120.289	198.365	42.044	26.433	2.5	1.957	2.39
gene-LOC101255155	0.68	0.325	0.717	1.742	0.447	1.064	0.944	1.988	5.405	4.44	3.307	0.132	0.992	0.084	1.002	1.864	2.113	0.367	1.866	0.986	13.569	0.156	0.189	0.145
gene-LOC101260539	2.962	0	0	11.69	0.093	2.581	0.154	0	62.731	55.304	49.349	42.421	54.704	0	56.986	40.883	60.843	62.449	65.268	65.945	0.039	0.093	15.905	4.144
gene-LOC101250259	20.275	12.09	16.479	54.091	43.371	37.172	30.602	39.624	5.824	3.305	7.654	1.201	5.093	9.453	17.142	32.73	30.166	87.992	82.228	33.08	80.717	3.806	9.159	6.023
gene-LOC101255720	2.784	1.416	1.824	2.748	0.419	3.103	1.888	8.086	19.741	11.994	10.281	0.519	5.233	0.354	1.793	6.259	9.244	1.278	6.879	1.587	36.056	0.041	0.646	0.501
gene-LOC101254713	187.031	195.475	38.759	135.698	26.663	203.232	112.689	43.703	262.487	201.105	123.418	39.562	54.114	15.243	302.692	245.404	218.774	353.223	145.793	307.752	17.759	5.653	4.073	11.208
gene-LOC107648852	0.209	0.084	0.123	0.354	0.037	0.241	0.231	1.132	3.327	2.47	1.289	0.071	0.571	0.075	0.243	0.417	1.145	0.147	0.705	0.172	4.063	0.021	0.03	0.019
gene-LOC101265138	3.339	1.835	3.792	2.785	6.698	0.452	3.66	1.173	3.613	3.251	2.678	2.473	13.294	4.186	3.534	3.218	3.321	0.618	4.753	1.705	2.536	15.163	13.52	8.625
gene-LOC101254427	4.627	5.117	1.476	29.686	5.563	3.976	7.85	1.713	1.449	2.17	0.649	0.031	0.215	0.252	0.686	3.738	5.059	0.115	0.087	0.279	8.684	0.187	0.139	0.318
gene-LOC101251407	220.903	45.445	37.58	45.885	98.985	32.453	34.176	66.727	122.269	122.039	25.469	73.893	64.309	28.509	619.046	1053.79	351.171	524.567	1370.4	415.097	66.855	4.854	7.411	5.156
gene-LOC101256185	0.209	0.231	0.051	0.335	0.567	0.502	1.715	0.143	5.805	7.1	1.429	0.214	1.666	1.184	0.095	0.25	1.457	0.094	0.423	0.418	0.587	3.029	2.066	2.804
gene-CHS1	1423.84	497.84	242.946	848.799	344.588	92.207	609.264	220.626	519.655	186.069	320.175	82.573	318.831	1065.7	122.315	502.826	342.125	30.821	26.444	230.86	636.948	1772.18	2635.94	1969.45
gene-LOC101262459	1.057	4.907	1.793	9.24	0.633	21.96	2.822	15.774	8.751	5.657	4.576	0.387	1.554	0.904	11.066	14.485	25.659	71.413	100.23	57.474	29.291	0.425	0.596	0.347
gene-LOC778302	10.771	1.919	13.774	9.175	7.126	5.191	6.839	4.65	2.869	2.806	1.649	0.977	1.863	4.167	2.817	3.343	2.852	3.781	7.834	3.914	11.17	0.944	1.878	1.523
gene-LOC101264436	0.22	0.43	0.082	0.438	0.223	0.582	0.058	1.366	3.965	2.379	1.149	0.041	0.084	0.103	0.063	0.479	1.395	0.22	0.401	0.064	2.134	0	0.03	0
gene-LOC101253387	31.957	25.229	100.894	39.327	51.688	39.12	47.516	50.137	60.691	60.579	27.877	15.334	24.847	15.634	20.518	25.336	38.91	56.898	62.686	30.013	86.807	11.066	17.464	23.736
gene-gts1	1.654	1.709	2.316	1.584	3.34	2.671	1.493	1.53	3.241	2.579	2.448	0.743	2.172	0.373	0.612	1.052	2.415	0.974	2.007	0.869	4.298	0.28	0.527	0.559
gene-LOC101259613	13.67	5.882	15.342	11.187	12.615	10.784	7.446	10.594	8.207	7.709	6.495	5.505	2.678	0.904	23.113	14.402	10.628	11.824	9.484	4.579	4.719	2.427	1.57	1.542
gene-LOC101251856	37.871	38.21	14.102	45.717	12.885	5.241	12.098	23.86	15.833	9.443	7.654	11.671	42.411	35.231	12.838	62.731	45.593	9.352	18.414	44.714	20.059	19.436	29.425	21.048
gene-LOC101259046	1.424	1.363	7.994	6.613	8.159	4.468	4.363	7.933	3.107	2.815	1.878	1.608	2.584	2.116	2.521	1.999	4.778	12.504	4.351	5.05	21.714	1.286	2.583	1.474
gene-LOC101249931	118.396	114.976	22.874	62.782	85.152	147.182	154.686	119.893	58.251	65.564	32.343	30.272	28.583	12.138	28.25	30.855	95.537	101.491	52.573	64.508	59.023	6.119	7.967	14.273
gene-LOC101266019	21.992	166.293	79.598	156.954	3.247	633.663	9.035	73.855	292.227	357.111	110.468	76.112	63.935	2.051	547.703	417.467	728.646	795.024	2092.28	1132.07	111.36	0	0.228	0.732
gene-LOC101254583	11.231	7.466	6.692	5.822	3.972	3.253	9.276	12.083	3.794	2.797	1.579	19.699	35.155	24.939	2.49	8.581	10.67	5.571	29.265	14.165	10.201	43.229	62.655	16.046
gene-LOC101253163	21.521	4.498	1.916	5.859	1.898	12.692	5.346	11.227	9.675	12.875	3.577	3.531	1.498	0.373	3.07	3.041	7.297	3.288	4.058	4.493	1.792	0.073	0.258	0.135
gene-LOC101257246	28.21	44.145	14.952	29.379	11.992	20.705	15.845	9.31	42.447	23.825	19.973	30.964	16.843	5.901	61.342	56.368	79.507	53.547	60.711	56.176	29.468	0.882	2.354	1.022
gene-LOC101254719	5.809	6.029	6.344	6.25	4.94	9.931	3.863	6.832	3.937	3.169	2.178	0.193	1.198	1.743	0.696	2.135	2.634	1.288	1.259	0.751	9.437	0.736	1.838	2.13
gene-LOC101253340	6.573	6.354	4.694	8.15	2.837	5.874	4.267	13.235	3.813	3.187	2.808	0.956	1.554	0.839	5.338	12.517	7.859	7.09	5.914	5.769	5.854	0.84	1.232	0.376
gene-LOC101245999	3.276	3.471	2.49	4.201	2.149	3.705	2.36	3.294	4.919	6.074	2.748	0.906	1.957	1.035	1.561	3.343	4.497	2.461	2.105	2.327	5.776	1.172	0.616	1.031
gene-LOC101264183	3.036	1.007	0.881	1.444	1.395	0.462	1.917	1.122	0.591	0.726	0.689	7.418	10.982	9.22	0.876	2.291	6.964	1.403	6.478	3.345	1.067	16.76	34.104	5.233
gene-LOC101268240	12.247	5.096	2.798	7.079	1.972	0.392	1.185	1.458	1.601	1.462	0.609	0.753	5.093	15.634	6.403	13.715	10.43	1.299	8.203	7.452	5.316	14.593	14.573	5.156
gene-LOC101254424	102.685	40.087	46.107	24.153	35.352	31.66	25.054	41.837	8.14	6.61	8.583	7.357	5.486	4.727	25.645	29.699	48.091	36.089	47.288	26.571	19.08	4.667	7.063	7.469
gene-LOC101259309	18.674	6.616	45.226	5.356	10.531	9.127	15.47	11.828	11.553	22.49	33.542	54.916	16.365	9.015	32.966	5.904	14.979	30.549	22.461	18.893	38.494	7.623	6.547	7.7
gene-SLBRC1b	6.155	3.534	9.07	7.033	5.694	5.854	21.172	26.44	25.136	25.196	17.276	8.792	8.351	4.652	2.31	4.165	12.158	1.456	2.3	0.858	29.154	6.887	4.351	2.554
gene-LOC101245554	6.626	6.082	6.467	9.389	1.991	13.987	7.022	34.76	93.358	56.103	38.278	2.401	14.877	0.923	5.433	22.868	54.857	6.975	30.827	6.444	103.43	0.145	1.758	1.629
gene-LOC101252574	17.69	14.428	18.652	7.07	9.201	39.09	22.02	6.536	69.785	79.828	36.62	15.121	11.403	4.363	47.913	29.356	30.635	58.406	34.571	21.467	13.5	1.193	2.195	3.73
gene-LOC101253788	32.826	12.174	41.977	41.441	63.987	22.663	59.653	86.835	16.395	14.99	8.023	7.916	11.244	12.903	28.946	34.063	53.9	181.638	92.591	79.444	171.43	11.305	28.243	12.798
gene-LOC104644303	1.099	0.252	0.892	0.158	0.298	0	1.031	2.784	0.353	0.209	0.18	0.122	0.234	0.14	0.675	3.311	2.582	0.66	4.72	2.777	2.722	0.207	0.268	0.202
gene-LOC101262291	0.785	0.965	0.933	1.22	0.381	0.11	0.568	1.224	0.629	0.863	0.23	0.102	0.272	0.196	0.57	0.198	1.062	0.848	0.77	0.611	1.527	0.083	0.129	0.087
gene-LOC101257143	0.639	0.346	0.461	0.931	0	1.165	0.694	2.151	4.385	4.258	2.648	0.142	0.74	0.084	0.338	0.937	3.675	0.157	1.487	0.257	9.154	0.031	0.05	0.173
gene-LOC101244702	0.775	6.596	0.389	2.347	0.744	19.309	5.712	3.783	2.545	2.515	0.639	0	0.131	0.028	1.994	2.333	7.495	7.226	10.558	5.029	4.288	0.031	0.03	0.039
gene-LOC101246976	42.665	27.315	68.94	58.534	6.996	36.138	9.363	23.463	55.773	51.436	3.837	4.915	5.767	9.929	12.047	13.673	26.388	6.692	9.733	21.778	52.405	4.335	1.768	6.544
gene-LOC101246039	0.461	0.577	0.297	1.164	0.54	1.356	0.616	3.09	11.238	4.322	2.648	0.071	2.2	0.392	0.433	2.145	5.496	0.785	2.8	0.322	9.183	0	0.089	0.125
gene-XIP1-1-beta	21.27	16.641	24.596	15.174	16.578	21.287	16.269	21.403	18.168	13.274	7.464	0.936	4.138	1.641	2.848	6.165	12.949	8.493	4.373	5.844	15.135	0.685	3.109	4.607
gene-LOC101258285	0.22	0.189	4.591	0.82	0.53	0.552	0.732	20.607	4.957	9.225	7.684	21.328	6.067	2.815	14.199	12.486	21.766	12.84	30.111	2.606	16.095	1.877	2.344	2.371
gene-LOC101265975	15.753	11.136	20.968	20.511	6.642	14.68	16.587	38.584	17.682	19.331	13.409	10.359	9.877	4.643	6.203	10.57	10.961	7.593	11.328	8.696	9.712	1.711	2.931	2.563
gene-LOC101264120	0.094	0.126	0.195	0.428	0.326	0.12	0.395	0.377	0.048	0.036	0.02	0.02	0.047	0.084	0.222	0.26	0.416	0.922	0.781	0.45	0.372	0.052	0.06	0.048
gene-LOC112941051	3.35	3.209	0.061	1.686	0.27	0.492	0.347	1.366	0	0	0	0.031	0.075	0.28	0.042	0	0.031	0	0	0.021	0.02	1.213	1.063	0.482
gene-HSP90	11.074	2.15	10.269	5.58	3.647	0.251	5.991	4.843	2.078	0.599	0.639	143.33	108.2	71.469	1.097	7.3	55.43	1.403	228.585	25.22	9.163	100.553	277.144	34.694
gene-LOC104649089	5.024	10.108	13.118	4.564	2.223	5.402	4.363	9.717	9.637	10.732	7.444	7.387	10.514	3.543	4.768	9.83	6.194	5.425	2.528	8.342	17.426	2.302	1.957	1.908
gene-LOC101245515	0.597	0.556	0.799	1.444	1.368	1.426	1.368	1.111	1.849	0.599	0.16	0.081	0.14	0.28	0.96	0.458	1.884	2.074	0.846	0.622	2.242	0.062	0.05	0.087

## Sheet: DE_Herbivory_in_SGvariety
Gene_ID	17_CP_nF_nH_01	18_CP_nF_nH_02	1_CP_F_nH_01	20_CP_nF_nH_03	21_CP_nF_Se_01	22_CP_nF_Se_02	25_CP_nF_Se_03	2_CP_F_nH_02	31_SG_F_nH_01	34_SG_F_nH_02	35_SG_F_nH_03	36_SG_F_Se_01	37_SG_F_Se_02	38_SG_F_Se_03	41_SG_nF_nH_01	43_SG_nF_nH.02	45_SG_nF_nH.03	46_SG_nF_Se_01	47_SG_nF_Se_02	48_SG_nF_Se_03	4_CP_F_nH_03	7_CP_F_Se_01	8_CP_F_Se_02	9_CP_F_Se_03
gene-LOC101265706	1.622	7.172	0.143	26.659	0.549	20.002	5.702	4.476	7.483	10.505	6.934	2.127	3.839	4.773	15.317	26.482	45.479	110.162	187.786	144.467	3.72	0.529	0.854	0.482
gene-LOC101261463	0.419	0.629	0.307	0.578	0.363	0.522	0.915	1.999	1.735	2.034	2.468	0.305	0.74	0.242	0.084	0.24	0.396	0.429	0.456	0.3	0.568	0.197	0.517	0.202
gene-LOC101259357	0	0.042	0.164	1.267	0.14	0.311	8.236	0.561	0.286	0.745	0.2	0.163	0.14	0.056	0.274	0.167	0.167	0.691	1.248	2.252	4.67	0	0.268	0
gene-PSR	2.156	1.185	3.064	1.313	0.763	0.331	0.607	2.345	2.183	0.645	1.009	7.438	19.623	12.437	3.196	4.842	3.06	5.194	15.05	4.6	1.713	5.974	3.616	1.349
gene-LOC101260481	9.201	3.104	23.674	2.44	6.149	4.659	4.209	24.503	20.132	5.629	24.16	109.924	135.416	88.94	18.429	29.189	6.964	21.71	28.212	10.873	6.334	61.006	22.024	12.972
gene-LOC101248663	1.602	2.674	1.394	1.639	2.196	1.094	1.618	0.418	0.543	0.309	0.46	2.269	1.844	1.753	1.108	1.833	1.634	0.639	2.235	0.965	1.498	1.981	3.507	1.07
gene-LOC101252447	0.712	0.388	0.697	5.328	0.484	0.663	0.395	0.428	0.41	0.127	0.23	0.183	0.243	0.158	0.095	0.104	0.146	0.471	0.911	0.901	0.343	0.28	0.358	0.607
gene-LOC101257682	0.209	0.273	0.584	1.174	0.372	0.542	0.616	1.417	2.488	2.306	1.429	0.356	0.421	0.261	0.654	0.625	0.937	0.178	0.673	0.107	7.078	5.621	0.785	0.366
gene-LOC101263579	1.581	1.699	0.789	3.037	0.679	4.368	2.215	11.4	15.528	12.139	10.152	0.448	2.49	0.531	1.234	2.801	8.661	1.299	4.21	0.997	26.785	0.093	0.556	0.867
gene-LOC101246190	0.492	1.877	0.195	0.782	0.995	1.346	0.925	4.242	2.822	5.62	3.147	0.529	0.534	0.457	0.316	2.447	4.591	1.058	3.44	0.89	0.578	0.819	0.248	0.405
gene-LOC101254427	4.627	5.117	1.476	29.686	5.563	3.976	7.85	1.713	1.449	2.17	0.649	0.031	0.215	0.252	0.686	3.738	5.059	0.115	0.087	0.279	8.684	0.187	0.139	0.318
gene-LOC101251165	0.031	0.031	0.061	0.95	0.047	1.878	0.039	0.326	1.763	0.772	1.089	0.031	0.066	0.037	0.464	1.333	2.998	22.401	57.759	11.57	1.899	0.259	0.03	0.125
gene-MTSHP	2.889	0.724	5.77	0.95	1.191	0.221	3.025	0.653	1.192	0.608	0.41	7.072	45.388	17.527	1.118	17.828	7.203	0.283	22.288	3.678	3.652	25.037	23.316	5.079
gene-LOC101267033	44.444	35.169	5.38	14.717	10.615	20.584	12.156	3.977	9.847	3.65	5.006	1.638	1.573	0.634	13.028	27.158	32.019	15.301	20.215	17.596	4.18	0.207	0.407	0.925
gene-LOC101248279	0.073	0.126	0.379	0.224	0	0	0.212	0.581	0.21	0.073	0	0.875	22.46	4.027	0.232	1.989	0.708	0.304	6.435	0.793	0.186	11.834	3.149	0.357
gene-LOC101247446	0.115	0.178	0.164	0.401	0.223	0.281	1.175	0.102	1.22	2.134	1.079	0.183	0.44	0.149	0.063	0.302	0.437	0.199	0.792	0.225	0.196	0.073	0.527	0.048
gene-LOC101248324	6.668	4.31	10.525	4.229	3.014	0.944	5.038	9.483	5.881	1.898	1.289	22.416	27.169	24.631	1.741	7.248	10.618	3.487	47.245	15.644	15.478	16.885	29.773	15.506
gene-LOC101254402	3.664	10.737	1.496	10.619	4.689	36.188	5.789	7.26	13.698	12.666	8.083	3.877	2.799	1.51	35.983	35.083	34.164	95.207	118.383	66.524	3.72	0.384	0.616	1.05
gene-LOC101055579	0.293	0.346	0.041	10.535	0.698	9.469	1.031	0.969	0.067	0.109	0.16	0.061	0.112	0.774	0.021	0.167	0.135	1.969	2.192	9.65	0.734	0.031	0.725	0.588
gene-LOC101255185	2.114	1.646	2.88	1.779	2.4	0.773	2.379	2.447	2.078	1.979	2.068	5.006	14.493	34.177	3.903	3.478	2.821	2.43	4.622	3.538	1.145	14.282	5.106	2.583
gene-LOC101264183	3.036	1.007	0.881	1.444	1.395	0.462	1.917	1.122	0.591	0.726	0.689	7.418	10.982	9.22	0.876	2.291	6.964	1.403	6.478	3.345	1.067	16.76	34.104	5.233
gene-LOC101267454	0.502	0.797	0.061	1.76	0.819	1.105	0.183	1.805	1.497	2.106	1.059	0	0.328	0.298	0.812	1.562	1.822	1.351	2.192	0.783	0.46	0.187	0.457	0.366
gene-LOC101252588	8.091	5.536	4.007	1.854	2.949	1.315	1.406	2.386	0.753	0.863	1.589	6.36	4.007	7.3	31.51	17.089	10.638	7.331	32.26	18.25	19.032	7.727	8.861	8.683
gene-LOC101245195	0.785	0.136	1.322	0.289	0.279	0.311	0.222	1.458	0.295	0.626	0.33	1.893	7.686	4.065	0.749	1.323	0.843	0.806	3.809	0.418	1.067	2.551	3.894	1.205
gene-LOC101263999	0.021	0.178	0	0.224	0.056	0.321	0.896	0.143	1.096	1.525	0.879	0.092	0.262	0.028	0	0.208	0.177	0.157	0.109	0.021	0.166	0	0.05	0.058
gene-LOC543848	11.87	6.889	17.279	9.604	9.229	5.733	8.149	13.225	4.909	5.593	5.416	13.981	122.374	131.955	8.597	20.452	12.887	6.231	16.331	7.474	7.597	78.388	43.542	13.068
gene-ACS2	0.659	0.157	0.984	1.9	3.591	0.502	1.686	1.346	0.048	0	0.14	0.051	0	1.231	0.032	0	0.177	0.859	0.955	0.461	2.81	5.518	0.765	0.453
gene-LOC544276	2.491	3.156	2.685	6.548	1.907	10.111	5.124	14.622	42.723	21.891	21.252	5.566	5.561	0.858	3.65	7.664	27.564	3.54	16.168	3.421	39.561	15.516	0.695	1.744
gene-LOC101254918	152.195	352.393	21.337	305.683	111.358	528.332	208.636	56.724	451.157	303.559	50.039	7.967	25.924	11.672	136.462	105.093	510.247	163.301	140.042	203.152	81.667	0.384	1.758	7.565
gene-HSP17.4	1.874	1.091	2.726	0.177	1.209	0.08	1.84	0.336	0.667	0.154	0.17	1.781	25.802	6.489	0.411	5.071	1.489	0.084	4.915	0.504	1.204	12.508	14.136	3.161
gene-LOC101254212	3.611	2.412	2.777	1.947	0.949	1.346	2.562	4.976	2.488	2.397	1.149	7.133	10.308	10.246	1.635	3.759	4.965	4.022	8.985	7.667	4.366	5.995	7.471	4.558
gene-LOC101262459	1.057	4.907	1.793	9.24	0.633	21.96	2.822	15.774	8.751	5.657	4.576	0.387	1.554	0.904	11.066	14.485	25.659	71.413	100.23	57.474	29.291	0.425	0.596	0.347
gene-LOC101254946	2.24	0	8.168	0.959	2.81	0.12	1.05	0.235	0.715	0.3	0.819	2.198	26.196	14.245	2.247	11.288	2.03	0.429	2.81	0.44	0.499	39.433	18.776	2.101
gene-LOC101264436	0.22	0.43	0.082	0.438	0.223	0.582	0.058	1.366	3.965	2.379	1.149	0.041	0.084	0.103	0.063	0.479	1.395	0.22	0.401	0.064	2.134	0	0.03	0
gene-LOC544282	2.837	0.419	14.624	0.82	2.391	0	0.135	0.653	4.051	1.598	0.44	12.913	216.877	64.439	2.268	39.873	1.405	0.283	12.967	1.115	3.779	75.868	73.791	6.9
gene-LOC101258317	0.858	0.482	0.84	1.211	0.409	1.105	0.771	1.815	4.004	4.794	3.077	0.784	1.339	0.709	1.002	1.52	1.436	0.272	1.074	0.365	11.464	0.467	1.073	0.405
gene-HSP70	24.337	16.494	55.658	11.774	18.755	10.634	10.384	23.666	68.145	35.529	40.486	79.744	561.08	467.25	34.759	147.216	23.619	23.061	30.003	25.027	14.176	88.553	72.629	44.418
gene-LOC101262784	3.067	1.845	1.312	8.793	2.065	1.657	0.857	0.561	0.181	0.064	0.2	0.254	0.234	1.184	0.833	1.562	1.051	2.807	12.858	10.905	1.752	0.685	1.48	0.414
gene-LOC101253954	0	0	0.02	0.186	0.028	0.08	0.53	0.02	1.992	2.787	2.348	0.58	0.73	0.112	0.084	0.802	1.135	0.712	1.053	0.354	0.069	0	0.328	0.029
gene-LOC101244981	326.592	814.729	12.206	1023.13	202.511	2519.12	872.988	293.675	540.359	378.439	29.735	11.691	21.43	25.405	258.081	226.15	733.372	530.065	1085.05	892.45	139.163	0.56	2.414	12.104
gene-HSP90	11.074	2.15	10.269	5.58	3.647	0.251	5.991	4.843	2.078	0.599	0.639	143.33	108.2	71.469	1.097	7.3	55.43	1.403	228.585	25.22	9.163	100.553	277.144	34.694
gene-HSP21	2.491	2.789	31.196	4.881	13.21	1.757	1.503	6.302	21.695	6.419	8.603	21.307	132.869	310.478	10.106	13.111	5.153	2.639	4.297	2.788	1.87	66.306	22.729	15.208
gene-LOC101268020	0.984	0.503	0.441	0.512	0.549	0.452	1.088	1.366	0.429	0.872	0.619	2.239	7.022	6.563	1.34	2.676	1.103	1.613	1.497	1.415	1.282	4.802	3.825	1.436
gene-LOC101253698	0.073	0.619	0	7.564	0.651	10.232	2.504	0.153	0	0	0	0.061	0	0	1.076	0.437	0.937	3.247	13.585	10.894	0.333	0	0.07	0
gene-ARG2	2.073	1.258	0.031	49.005	0.921	115.934	0.588	0.184	0.172	0.227	0.2	0	0.066	1.631	26.383	13.194	4.622	65.486	317.139	150.911	4.2	0	0.099	0.135
gene-LOC101260269	5.045	4.373	11.232	6.763	3.61	8.746	4.826	4.323	16.014	14.082	5.475	2.513	2.93	2.704	2.458	1.739	5.173	4.262	3.147	3.292	9.986	2.188	2.633	3.961
gene-XET2	26.828	4.278	128.001	43.537	12.401	21.297	33.906	7.403	66.868	147.471	12.6	5.423	8.716	8.987	7.205	10.768	11.221	12.609	10.894	14.969	104.889	1.639	4.152	8.086
gene-LOC101244133	0.502	0.923	0.174	0.941	0.465	1.898	1.271	0.347	1.211	1.144	0.46	0.081	0.215	0.131	0.211	0.229	1.228	0.576	0.098	0.375	0.842	0.021	0.04	0.173
gene-DDTFR8	30.23	6.669	48.741	17.558	18.039	3.143	8.968	13.103	34.268	12.857	14.278	68.846	272.516	137.232	8.228	83.954	16.946	6.87	38.987	23.107	26.442	97.96	121.912	39.869
gene-LOC543954	0.105	0.178	0	11.262	0.121	32.965	0	0.296	0	0	0	0	0	0	1.582	1.833	1.072	3.718	93.904	26.785	0.685	0	0.278	0
gene-HSP17.8	117.245	108.296	139.11	102.947	158.665	113.535	103.239	139.419	110.659	110.308	108.41	214.405	768.351	757.217	188.447	233.2	172.91	172.056	205.766	162.792	91.731	341.91	286.293	98.463
gene-mcpi	0.335	0.682	0.379	75.794	0.13	71.944	0.212	0.989	0.105	0.109	0.839	0.081	0	0.373	16.826	20.181	9.191	191.472	1331.48	242.955	2.673	0.404	0.209	0.27
gene-yfe37	2.093	54.526	0.277	15.658	2.047	137.663	13.89	17.63	80.861	127.832	33.173	0.549	5.73	0.298	9.6	11.642	132.855	131.809	98.396	154.461	26.266	0.062	0.149	0.125
gene-LOC101251036	11.095	22.985	20.917	23.11	6.717	3.816	17.752	49.311	5.271	5.302	11.001	28.959	28.349	35.706	12.986	14.6	21.933	17.228	23.937	28.169	43.937	58.434	40.412	31.311
gene-LOC101246961	0.272	0.398	0	30.441	0	135.826	0	0.275	0	0.091	0	0	0	0.103	2.922	6.477	2.956	57.935	885.846	157.677	1.889	0	0	0.222
gene-LOC544002	15.827	43.442	4.386	55.609	7.833	177.808	21.076	19.904	53.494	47.586	33.332	12.17	20.719	30.504	95.342	253.631	235.658	889.079	2065.34	726.849	20.97	3.692	5.772	5.117
gene-LOC101268271	11.368	5.253	30.909	11.886	9.089	2.129	6.328	8.045	9.361	7.373	9.612	35.512	149.656	220.755	9.979	35.354	7.182	5.456	9.603	12.009	6.452	64.729	62.665	16.47
gene-LOC101247110	97.357	516.631	18.693	305.506	156.088	1181.42	425.634	215.201	306.116	214.324	104.553	43.886	68.625	31.129	151.969	103.698	607.97	308.306	260.802	286.918	84.673	8.961	16.769	36.101
gene-ftsH6	1.507	2.328	0.994	0.838	0.595	1.838	0.645	7.28	2.202	0.863	1.699	14.927	39.883	9.91	3.481	6.154	3.341	4.399	4.33	3.335	1.106	9.863	2.176	2.91
gene-LOC101265482	17.836	16.064	7.061	9.389	16.067	27.392	16.202	7.291	21.581	16.797	7.474	2.808	3.38	3.095	9.61	10.226	16.301	13.196	35.482	6.38	11.288	1.068	1.629	2.583
gene-LOC101055528	89.737	116.077	19.39	612.008	98.036	1137.41	130.431	50.912	56.573	31.824	27.187	13.279	14.221	29.106	70.931	99.23	77.373	255.052	1717.34	625.809	69.753	13.701	26.445	21.713
gene-LOC101244702	0.775	6.596	0.389	2.347	0.744	19.309	5.712	3.783	2.545	2.515	0.639	0	0.131	0.028	1.994	2.333	7.495	7.226	10.558	5.029	4.288	0.031	0.03	0.039
gene-LOC101263431	0.178	0.577	0.441	1.257	0.456	0.874	3.342	0.918	1.754	3.296	2.028	0.285	0.468	0.224	0.264	0.448	0.375	0.189	0.271	0.268	1.723	0.218	1.063	0.193
gene-LOC101254596	0.115	0.199	0.123	0.354	0	0.532	0.048	0.969	1.964	1.553	0.779	0.061	0.346	0.093	0.179	0.24	1.436	0.031	0.792	0.3	3.162	0.031	0.079	0.096
gene-LOC101055532	0.618	1.499	0.912	3.167	0.428	3.283	1.435	7.933	25.193	15.726	11.77	0.763	3.314	0.177	1.171	5.176	10.847	1.718	9.158	1.705	23.966	0	0.089	0.501
gene-LOC101260839	1.549	3.366	0.061	1.882	1.172	5.934	3.198	1.428	3.136	1.698	1.159	0.254	0.599	0.27	0.601	0.937	2.602	1.089	0.564	0.869	0.421	0.062	0.407	0.434
gene-LOC101245081	15.335	14.565	5.206	11.271	16.699	15.162	12.811	8.647	1.306	2.733	4.067	3.897	1.086	5.379	4.336	2.583	3.685	0.649	0.553	0.708	9.986	13.379	14.126	11.295
gene-LOC101265425	9.305	2.181	14.993	1.76	2.065	2.028	7.918	6.128	2.926	1.671	3.147	35.98	39.406	33.469	4.146	4.978	2.831	3.456	7.856	1.169	12.717	74.81	52.055	10.668
gene-ER24	17.721	28.437	4.253	12.128	9.954	10.001	29.09	5.068	3.622	4.73	2.818	8.873	23.911	22.487	11.034	21.775	52.651	14.17	64.617	29.959	12.179	26.831	22.173	14.774
gene-LOC101255510	9.913	29.8	0.543	27.646	1.275	188.25	12.667	29.846	54.858	55.213	35.74	4.681	7.106	5.883	126.925	210.29	269.801	834.118	1290.39	608.288	20.843	0.124	0.368	0.713
gene-LOC101252153	0	0.398	0.092	0.13	0.065	0.452	0.645	1.397	1.916	1.426	2.178	0.621	0.112	0.186	0.359	0.323	0.271	1.361	0.868	0.311	1.067	0.207	0.735	0
gene-LOC112942042	0	0	0	0	0	0	0	0	1.735	2.488	1.089	0.163	0.206	0.047	0.137	0.312	0.26	0.178	0.434	0.139	0	0	0	0
gene-LOC101253159	2.575	3.198	1.025	1.742	1.172	3.896	2.389	2.304	8.465	6.229	3.477	1.577	1.788	0.792	1.487	2.77	2.935	0.785	0.781	2.273	1.978	0.187	0.248	1.166
gene-XIP1-1-beta	21.27	16.641	24.596	15.174	16.578	21.287	16.269	21.403	18.168	13.274	7.464	0.936	4.138	1.641	2.848	6.165	12.949	8.493	4.373	5.844	15.135	0.685	3.109	4.607
gene-LOC101259314	6.657	14.439	0.502	8.327	5.219	17.231	4.884	1.071	7.502	5.448	2.878	0.438	1.423	0.541	4.895	10.768	10.389	2.503	2.159	7.388	2.301	0.083	0.129	0.463
gene-LOC101258987	41.137	9.416	73.849	18.099	39.455	6.426	8.554	16.937	40.988	12.584	20.373	79.643	171.685	142.816	38.219	57.951	9.67	13.772	16.059	15.752	18.601	84.974	81.142	39.927
gene-LOC101247546	2.146	0.86	2.542	3.325	2.717	2.721	1.763	4.65	12.478	10.215	6.345	1.272	2.827	1.37	2.648	3.332	6.121	1.937	4.677	1.555	20.764	3.454	1.848	1.108
gene-LOC101262926	0.084	0.157	0	0.233	0	0.09	2.678	5.72	27.7	85.312	10.431	0.295	1.929	0.494	0.939	0.187	13.855	2.21	0.434	1.33	13.843	0	1.182	0.154
gene-LOC101267395	2.209	4.792	0.953	5.216	3.079	5.071	4.97	3.885	5.309	2.633	2.568	0.438	1.133	0.531	0.738	2.562	3.997	1.309	2.192	0.933	4.817	0.705	0.417	0.655
gene-LOC101254527	4.354	1.72	6.497	2.357	2.354	2.631	3.583	16.967	20.485	8.707	12.07	2.422	3.193	3.058	3.08	1.312	2.071	5.844	1.215	2.059	9.633	9.179	9.815	8.519
gene-LOC101254583	11.231	7.466	6.692	5.822	3.972	3.253	9.276	12.083	3.794	2.797	1.579	19.699	35.155	24.939	2.49	8.581	10.67	5.571	29.265	14.165	10.201	43.229	62.655	16.046
gene-LOC101248367	9.609	21.443	2.009	18.294	58.721	74.194	74.429	10.411	89.831	74.453	42.075	5.383	17.873	13.705	26.341	50.224	76.696	50.74	68.892	25.306	3.426	1.317	4.878	8.163
gene-hsc70	22.746	10.171	11.14	12.901	7.498	5.332	13.1	18.181	3.927	4.086	2.118	91.049	33.002	54.632	23.904	14.058	117.522	80.807	461.836	120.856	73.953	103.125	87.739	44.177
gene-LOC101257143	0.639	0.346	0.461	0.931	0	1.165	0.694	2.151	4.385	4.258	2.648	0.142	0.74	0.084	0.338	0.937	3.675	0.157	1.487	0.257	9.154	0.031	0.05	0.173
gene-LOC101245626	4.145	1.342	2.408	1.453	0.335	1.617	0.26	0.041	1.172	0.89	0.05	0.102	0.225	0.158	1.181	1.51	2.113	3.906	9.028	7.774	0.871	0.228	0.348	0.723
gene-LOC101254713	187.031	195.475	38.759	135.698	26.663	203.232	112.689	43.703	262.487	201.105	123.418	39.562	54.114	15.243	302.692	245.404	218.774	353.223	145.793	307.752	17.759	5.653	4.073	11.208
gene-LOC101247689	19.825	4.781	7.973	2.645	5.591	2.018	10.817	3.151	1.153	0.363	0.779	1.994	3.951	9.845	1.466	2.353	1.52	1.32	5.588	12.02	2.702	18.918	11.196	3.759
gene-LOC101248680	0.021	0.031	0.123	0.037	0.205	0.03	1.589	0.051	1.058	4.467	0.05	2.045	1.423	0.382	0.032	0.021	0.239	1.812	1.204	2.509	0.098	1.016	1.202	0.067
gene-LOC101258971	0.304	3.722	1.527	6.846	1.879	5.342	12.907	5.017	5.3	7.373	7.114	0.6	0.918	1.743	0.559	1.906	2.592	1.864	3.494	0.804	10.367	1.452	5.186	1.6
gene-LOC109120544	10.342	10.014	13.692	10.61	3.107	5.693	14.545	21.484	11.887	16.225	11.99	48.536	59.338	64.933	6.846	7.217	25.461	19.343	42.72	22.775	24.876	28.74	52.015	20.498
gene-LOC101251599	0	0.094	0.061	0.251	0.037	0.07	0.356	0.438	2.297	1.371	0.949	0.153	0.356	0.037	0	0.479	0.448	0.209	0.445	0.365	0.47	0.083	0.159	0
gene-hsc70.3	51.123	34.047	24.165	47.086	28.356	12.33	51.128	81.329	27.481	13.701	13.599	215.036	455.942	265.523	20.423	61.002	94.007	49.85	242.312	116.234	56.507	194.032	289.105	106.009
gene-LOC104645830	183.325	42.698	43.791	26.053	22.746	8.605	8.563	12.369	10.047	4.204	8.133	35.99	30.615	86.189	130.407	146.112	85.836	10.378	72.083	128.211	35.302	94.299	118.127	49.246
gene-LOC101255537	0.084	0	0.184	0.084	0.028	0	0.019	0.061	0.162	0.091	0.05	0.743	2.116	1.315	0.021	0.156	0.104	0.042	0.705	0.097	0.088	4.003	1.659	0.106
gene-LOC101253972	0.785	0.556	0.625	0.54	0.614	0.693	0.539	1.621	0.057	0.082	0.13	1.526	0.29	1.734	1.614	4.186	1.499	4.639	7.042	3.399	1.429	4.408	1.043	0.617
gene-LOC101266455	0.471	0.409	0.082	1.108	0.158	1.747	0.655	3.181	2.393	1.435	1.569	0.346	0.318	0.298	0.844	1.364	2.217	1.068	1.942	1.212	1.057	0.041	0.219	0.202
gene-LOC101254322	0.733	0.357	0.984	2.338	0.474	1.757	1.609	1.489	6.043	5.766	3.077	0.356	0.749	0.037	1.593	1.885	3.591	0.178	2.865	0.751	16.29	0.363	0.298	0.559
gene-LOC101260941	3.685	13.034	0.769	26.119	5.349	45.737	18.85	2.559	14.098	9.007	4.286	2.585	2.256	1.436	16.509	35.76	34.122	32.308	21.138	32.994	1.664	0.705	0.417	0.588
gene-LOC101257882	10.855	29.308	10.228	20.623	9.712	35.606	18.07	14.887	41.598	58.673	21.492	2.788	12.705	7.057	18.144	22.17	29.282	16.453	13.238	18.261	20.627	0.985	1.222	6.698
gene-LOC101255051	25.792	22.156	26.195	29.975	31.798	18.154	20.594	43.091	7.712	5.003	6.275	18.214	30.399	52.18	20.476	39.248	18.258	16.652	54.515	48.606	44.965	60	66.341	81.309
gene-LOC101255164	5.37	4.719	3.782	6.045	3.098	3.283	5.394	10.625	5.004	3.196	2.998	33.039	95.064	32.984	3.798	6.3	12.512	8.315	36.763	12.835	8.615	45.033	47.863	11.044
gene-LOC101262376	1.099	4.834	0.523	6.455	2.205	5.974	12.888	6.638	10.028	13.71	9.142	1.516	4.503	2.004	0.96	3.249	3.675	3.027	5.979	2.434	6.373	1.213	6.07	2.12
gene-LOC101259283	0.251	0.094	0.389	1.127	0.084	1.255	1.031	2.192	3.289	4.04	2.488	0.031	0.571	0.075	1.013	1	2.103	0	0.998	0.343	12.551	0.259	0.199	0.212
gene-LOC101254463	0.639	0.199	0.4	0.224	0.084	0	0.096	0.082	0.076	0	0.06	0.672	0.365	0.559	7.237	1.375	0.708	0.209	3.787	2.305	0.245	0.477	0.338	0.251
gene-LOC101256620	4.721	5.568	4.417	6.204	2.205	1.566	5.096	6.628	2.469	4.812	3.847	13.055	14.792	19.074	8.028	6.79	19.278	6.106	36.839	22.11	12.962	9.117	19.521	12.451
gene-LOC101258071	80.797	53.792	43.074	25.364	15.48	40.295	15.46	49.036	3.098	3.196	4.316	78.706	7.855	46.362	475.443	141.04	119.562	220.9	645.564	200.45	185.352	16.076	32.525	46.23
gene-LOC101251327	19.752	4.918	11.232	8.067	6.521	1.787	6.213	4.16	11.4	2.47	2.348	31.015	136.923	101.386	2.88	49.62	14.677	5.624	49.762	23	11.043	35.626	64.602	7.218
gene-LOC101244843	92.249	80.006	34.209	33.524	33.482	38.337	69.382	68.155	11.991	8.281	23.99	147.99	35.539	57.14	269.59	110.175	83.317	291.455	521.874	268.185	99.514	71.595	45.816	47.434
gene-LOC101268307	24.682	17.993	26.728	17.316	7.74	13.957	11.674	31.712	16.662	11.613	11.91	42.218	428.51	162.217	21.815	77.612	20.881	24.38	51.336	25.949	15.889	272.783	109.375	21.318
gene-LOC101252574	17.69	14.428	18.652	7.07	9.201	39.09	22.02	6.536	69.785	79.828	36.62	15.121	11.403	4.363	47.913	29.356	30.635	58.406	34.571	21.467	13.5	1.193	2.195	3.73
gene-LOC101251765	1.047	3.303	1.343	5.356	1.87	5.503	19.294	10.227	10.209	16.416	8.803	1.74	3.548	2.07	0.601	3.28	10.295	4.681	13.151	2.949	15.165	2.79	9.08	2.785
gene-LOC101256593	0.502	0.304	0.154	0.531	0.27	0.633	0.231	0.51	0.677	0.527	0.32	0.081	0.14	0.149	0.127	0.187	0.291	0.168	0.119	0.193	0.274	0.021	0.159	0.222
