# Supplementary material for: Flooding and herbivory: the effect of concurrent stress factors on plant volatile emissions and gene expression in two heirloom tomato varieties
Source: BMC Plant Biol. 2022 Nov 17;22:536. doi: 10.1186/s12870-022-03911-3 (PMC9670554; doi:10.1186/s12870-022-03911-3)
Supplement: Supplementary file 2 — Additional file 2. [file 12870_2022_3911_MOESM2_ESM.xlsx]

## Sheet: Cluster_3.A
Supplementary table 2. Annotated K-mean clusters for DE genes
Differentially expressed genes on each of the treatments were subjected to clustering with K-means, whoch allowed to group genes according to their pattern of expression. The groupings were functionally annotated.
Each TAB within the spreadsheet correspond to ine cluster numbered according to the figures in the main text
gene-PR-5	PR-5
gene-LOC101250708	heavy metal-associated isoprenylated plant protein 2-like
gene-LOC778308	subtilisin-like protease SBT1.7
gene-GGPS1	geranylgeranyl pyrophosphate synthase 1 (GGPS1)
gene-LOC101247180	uncharacterized LOC101247180
gene-LOC101265644	exocyst complex component EXO70H1
gene-LOC101266622	transcription factor MYB62-like
gene-LOC101259235	glutamate decarboxylase 4
gene-CHI14	chitinase (CHI14)
gene-LOC101244669	cyclic nucleotide-gated ion channel 1-like
gene-LOC101253852	glucan endo-1,3-beta-glucosidase, acidic-like
gene-LOC101245329	cysteine-rich repeat secretory protein 38
gene-LOC101254427	nositol oxygenase 1
gene-SAMT	SAMT
gene-LOC101249296	uncharacterized LOC101249296
gene-Dea1	arachidonic acid-induced DEA1 (Dea1)
gene-TIP	TIP protein (TIP)
gene-LOC101248446	uncharacterized LOC101248446
gene-LOC101244513	14 kDa proline-rich protein DC2.15-like
gene-LOC101256185	BAHD acyltransferase DCR
gene-LOC101247446	terpene synthase 21
gene-LOC101263999	cytochrome P450 CYP736A12-like
gene-LOC101259572	epoxide hydrolase A-like
gene-LOC101263538	protein NRT1/ PTR FAMILY 7.3
gene-LOC101249503	auxin-responsive protein SAUR50-like
gene-LOC101248058	two-component response regulator ORR9
gene-LOC101263676	uncharacterized protein At5g65660
gene-LOC101246188	NAC domain-containing protein 104
gene-LOC101262483	LOB domain-containing protein 4
gene-LOC101249848	cation/H(+) antiporter 20
gene-LOC101268445	proline dehydrogenase 2, mitochondrial
gene-LOC101257685	protein NRT1/ PTR FAMILY 7.3
gene-LOC101245157	probable isoaspartyl peptidase/L-asparaginase 2
gene-h52	homeodomain protein (h52)
gene-LOC101252498	uncharacterized LOC101252498
gene-LOC101254884	zinc finger protein ZAT10-like
gene-LOC101249786	gibberellin 2-beta-dioxygenase 1
gene-LOC101251503	peroxidase 21
gene-LOC101264399	alpha carbonic anhydrase 7
gene-LOC101252447	subtilisin-like protease SBT1.9
gene-LOC101247598	enoyl-[acyl-carrier-protein] reductase, mitochondrial-like
gene-LOC101256919	phosphate transporter PHO1
gene-SlCYP735A1	cytokinin hydroxylase-like (SlCYP735A1)
gene-LOC101264143	probable serine/threonine-protein kinase DDB_G0277165
gene-LOC101247078	2-hydroxyisoflavanone dehydratase
gene-LOC101249557	probable fatty acyl-CoA reductase 4
gene-LOC101260153	protein JINGUBANG-like
gene-LOC104645081	uncharacterized LOC104645081
gene-LOC101252423	uncharacterized LOC101252423
gene-LOC104645020	uncharacterized LOC104645020
gene-LOC101264815	putative late blight resistance protein homolog R1A-10
gene-LOC101268779	B3 domain-containing transcription factor NGA3-like
gene-LOC101261892	phenylalanine ammonia-lyase 1 , partial mRNA
gene-LOC112941051	phenylalanine ammonia-lyase-like
gene-LOC101250818	trichome differentiation protein GL1
gene-LOC101251233	uncharacterized LOC101251233
gene-ACS2	1-aminocyclopropane-1-carboxylate synthase 2 (ACS2)
gene-LOC104644305	pathogenesis-related protein R major form
gene-LOC101246558	flavonoid 3'-monooxygenase-like
gene-LOC101245742	receptor-like protein Cf-9
gene-LOC104647293	transcription factor TCP12-like
gene-SUN	calmodulin binding protein SUN-like (SUN)
gene-LOC112940181	uncharacterized LOC112940181
gene-LOC101244754	uncharacterized LOC101244754
gene-LOC101256801	RING finger and CHY zinc finger domain-containing protein
gene-LOC101266216	serpin-ZX
gene-LOC101266604	F-box protein PP2-A13
gene-LOC101260474	palmitoyl-protein thioesterase 1
gene-LOC101267701	MLP-like protein 34
gene-LOC112941073	uncharacterized LOC112941073
gene-LOC109120299	uncharacterized LOC109120299
gene-LOC104644876	uncharacterized LOC104644876
gene-LOC101252308	uncharacterized LOC101252308
gene-LOC101244810	deacetoxyvindoline 4-hydroxylase
gene-LOC101245297	3-oxoacyl-[acyl-carrier-protein] reductase FabG
gene-LOC101258481	cysteine-rich receptor-like protein kinase 2
gene-LOC101254897	uncharacterized LOC101254897
gene-SlCYP735A2	cytokinin hydroxylase-like (SlCYP735A2)
gene-LOC101246530	protein RADIALIS-like 3
gene-LOC101251463	protein NRT1/ PTR FAMILY 4.6
gene-LOC101252392	protein LAZY 1
gene-LOC101261161	uncharacterized LOC101261161
gene-LOC101250534	14 kDa proline-rich protein DC2.15-like
gene-LOC101245081	putative F-box protein At1g49610
gene-LOC101260734	late embryogenesis abundant protein At5g17165
gene-LOC101251767	uncharacterized LOC101251767
gene-LOC101263770	glyceraldehyde-3-phosphate dehydrogenase GAPC1, cytosolic-like , partial mRNA
gene-LOC101255856	peptide methionine sulfoxide reductase
gene-LOC101266624	MLP-like protein 43
gene-LOC101246231	uncharacterized LOC101246231
gene-LOC544300	glycine rich protein
gene-SlscADH1	short-chain dehydrogenase-reductase (SlscADH1)
gene-LOC101255770	transcription factor MYB14-like
gene-LOC101261380	UDP-glycosyltransferase 73D1
gene-LOC101245208	transcription factor MYB102-like
gene-LOC101259903	8-hydroxygeraniol dehydrogenase
gene-LOC101255217	mitogen-activated protein kinase kinase kinase 18-like
gene-LOC101260645	copper transporter 6-like
gene-LOC101249643	ultraviolet-B receptor UVR8
gene-ert1b	uridine diphosphate glucosyltransferase (ert1b)
gene-LOC101263857	2-hydroxyisoflavanone dehydratase-like

## Sheet: Cluster_3.B
gene-PR1b1	pathogenesis-related leaf protein 6 (PR1b1)
gene-LOC101266084	probable glutathione S-transferase
gene-LOC101247438	putative glucuronosyltransferase PGSIP8
gene-LOC101264313	uncharacterized LOC101264313
gene-LOC109120127	uncharacterized LOC109120127
gene-LOC109118989	uncharacterized LOC109118989
gene-LOC101255783	PX domain-containing protein EREL1
gene-LOC112940100	uncharacterized LOC112940100
gene-LOC101267851	AT-rich interactive domain-containing protein 1-like
gene-LOC101250911	pentatricopeptide repeat-containing protein At1g74630-like
gene-LOC101246969	phenylalanine ammonia-lyase-like
gene-LOC101262601	cinnamoyl-CoA reductase-like SNL6
gene-LOC101259746	uncharacterized LOC101259746
gene-LOC101248729	pathogen-related protein-like
gene-LOC101262998	uncharacterized LOC101262998
gene-LOC101246415	folylpolyglutamate synthase
gene-LOC101268721	DNA damage-repair/toleration protein DRT102
gene-LOC101247389	phospholipase A1-II 1
gene-LOC101259123	silicon efflux transporter LSI2-like
gene-LOC100529106	aquaporin
gene-LOC101258887	expansin-like B1
gene-LOC101265880	uncharacterized LOC101265880
gene-LOC104644746	uncharacterized LOC104644746
gene-LOC101246445	agamous-like MADS-box protein AGL66
gene-LOC101247039	agamous-like MADS-box protein AGL66
gene-LOC101253989	phenylalanine ammonia-lyase-like , partial mRNA
gene-LOC101246903	probable WRKY transcription factor 4
gene-Psy1	phytoene synthase 1, chloroplastic (Psy1)
gene-LOC101266128	homeobox-leucine zipper protein HDG1

## Sheet: Cluster_3.C
gene-LOC101266019	kirola
gene-LOC101255510	cellulose synthase-like protein G2
gene-LOC101260539	high mobility group B protein 7
gene-LOC101248036	pyruvate kinase 1, cytosolic
gene-LOC104647877	uncharacterized LOC104647877
gene-LOC101256263	uncharacterized LOC101256263
gene-LOC101249698	E3 ubiquitin-protein ligase COP1-like
gene-LOC101259177	uncharacterized LOC101259177
gene-LOC109120493	uncharacterized LOC109120493
gene-LOC101245517	chaperonin-like RBCX protein 1, chloroplastic
gene-LOC101250249	putative F-box protein At3g16210
gene-LOC101244708	protein FLUORESCENT IN BLUE LIGHT, chloroplastic-like
gene-LOC101245149	phosphoenolpyruvate carboxylase 4
gene-LOC101262470	probable plastid-lipid-associated protein 7, chloroplastic
gene-LOC101248367	21 kDa protein
gene-LOC101267404	phosphomannomutase/phosphoglucomutase
gene-LOC101250846	triosephosphate isomerase, chloroplastic
gene-LOC101257246	UDP-glycosyltransferase 73C1
gene-LOC101265579	chlorophyllase-2, chloroplastic
gene-LOC101264777	delta(7)-sterol-C5(6)-desaturase
gene-LOC101265706	zeatin O-glucosyltransferase
gene-LOC544002	2-oxoglutarate-dependent dioxygenase 2
gene-LOC104649012	methylsterol monooxygenase 1-1
gene-LOC101244831	delta(24)-sterol reductase-like
gene-DEFL1	defensin-like protein (DEFL1)
gene-LOC101258696	APETALA2/ethylene response factor
gene-LOC101251407	14 kDa proline-rich protein DC2.15-like
gene-LOC101250923	EID1-like F-box protein 3
gene-Cab-1A	chlorophyll a/b-binding protein Cab-1A (Cab-1A)
gene-CHRDi	inducible plastid-lipid associated protein (CHRDi)

## Sheet: Cluster_3.D
gene-LOC101267981	uncharacterized LOC101267981	#N/A
gene-PP2C-2	protein phosphatase 2C AHG3 homolog (PP2C-2)	GO:0001101,GO:0003674,GO:0003824,GO:0004721,GO:0004722,GO:0005488,GO:0005515,GO:0005575,GO:0005634,GO:0005829,GO:0006950,GO:0007165,GO:0008150,GO:0009266,GO:0009409,GO:0009414,GO:0009415,GO:0009628,GO:0009719,GO:0009725,GO:0009737,GO:0009738,GO:0009755,GO:0009787,GO:0009788,GO:0009966,GO:0009968,GO:0009987,GO:0010033,GO:0010035,GO:0010119,GO:0010359,GO:0010360,GO:0010646,GO:0010648,GO:0016787,GO:…
gene-LOC101262661	homeobox-leucine zipper protein ATHB-12	GO:0000975,GO:0000976,GO:0000981,GO:0001067,GO:0001071,GO:0001101,GO:0003674,GO:0003676,GO:0003677,GO:0003690,GO:0003700,GO:0005488,GO:0005575,GO:0005634,GO:0006355,GO:0006950,GO:0008150,GO:0009414,GO:0009415,GO:0009628,GO:0009719,GO:0009725,GO:0009737,GO:0009889,GO:0009891,GO:0009893,GO:0010033,GO:0010035,GO:0010468,GO:0010556,GO:0010557,GO:0010604,GO:0010628,GO:0019219,GO:0019222,GO:0031323,GO:…
gene-LOC101264793	amino acid transporter AVT1J-like	GO:0005575,GO:0005774,GO:0005886,GO:0006810,GO:0006811,GO:0006820,GO:0006865,GO:0008150,GO:0015711,GO:0015849,GO:0016020,GO:0016021,GO:0031090,GO:0031224,GO:0044422,GO:0044424,GO:0044425,GO:0044437,GO:0044444,GO:0044446,GO:0044464,GO:0044699,GO:0044765,GO:0046942,GO:0051179,GO:0051234,GO:0071702,GO:0071705,GO:0098588,GO:0098805,GO:1902578
gene-LOC104645665	uncharacterized LOC104645665	#N/A
gene-LOC101255592	bidirectional sugar transporter N3	GO:0000139,GO:0001101,GO:0003006,GO:0003674,GO:0005215,GO:0005575,GO:0005887,GO:0006810,GO:0006950,GO:0006970,GO:0007275,GO:0007568,GO:0008150,GO:0008515,GO:0008643,GO:0009628,GO:0009719,GO:0009725,GO:0009737,GO:0009751,GO:0009790,GO:0009793,GO:0009987,GO:0010033,GO:0010150,GO:0010431,GO:0014070,GO:0015144,GO:0015154,GO:0015157,GO:0016020,GO:0016021,GO:0021700,GO:0022414,GO:0022857,GO:0022891,GO:…
gene-LOC101243675	CEN-like protein 1	GO:0003006,GO:0005575,GO:0005737,GO:0008150,GO:0009791,GO:0009908,GO:0010228,GO:0022414,GO:0032501,GO:0032502,GO:0044424,GO:0044464,GO:0044699,GO:0044702,GO:0044707,GO:0044767,GO:0048367,GO:0048608,GO:0048731,GO:0048856,GO:0090567
gene-LOC101246280	uncharacterized LOC101246280	#N/A
gene-LOC101254612	mitogen-activated protein kinase kinase kinase 18-like	GO:0000166,GO:0001101,GO:0003674,GO:0003824,GO:0004672,GO:0004674,GO:0004702,GO:0004709,GO:0004871,GO:0005057,GO:0005488,GO:0005515,GO:0005524,GO:0005575,GO:0005634,GO:0006464,GO:0006468,GO:0006793,GO:0006796,GO:0006807,GO:0006950,GO:0006970,GO:0007165,GO:0008150,GO:0008152,GO:0009628,GO:0009719,GO:0009725,GO:0009737,GO:0009738,GO:0009755,GO:0009987,GO:0010033,GO:0016301,GO:0016310,GO:0016740,GO:…
gene-LOC101267816	uncharacterized LOC101267816	#N/A
gene-LOC101252588	transcriptional activator TAF-1-like	GO:0001071,GO:0003674,GO:0003676,GO:0003677,GO:0003700,GO:0005488,GO:0005575,GO:0005634,GO:0006355,GO:0008150,GO:0009889,GO:0010468,GO:0010556,GO:0019219,GO:0019222,GO:0031323,GO:0031326,GO:0043226,GO:0043227,GO:0043229,GO:0043231,GO:0043565,GO:0044424,GO:0044464,GO:0050789,GO:0050794,GO:0051171,GO:0051252,GO:0060255,GO:0065007,GO:0080090,GO:0097159,GO:1901363,GO:1903506,GO:2000112,GO:2001141
gene-LOC101249794	protein phosphatase 2C 51-like	GO:0003674,GO:0003824,GO:0005488,GO:0005575,GO:0005634,GO:0005829,GO:0016787,GO:0016788,GO:0016791,GO:0042578,GO:0043167,GO:0043169,GO:0043226,GO:0043227,GO:0043229,GO:0043231,GO:0044424,GO:0044444,GO:0044464,GO:0046872,GO:0106306,GO:0106307
gene-LOC101255191	DNA (cytosine-5)-methyltransferase DRM2	GO:0003674,GO:0003676,GO:0003677,GO:0003824,GO:0003886,GO:0005488,GO:0005575,GO:0005634,GO:0006139,GO:0006259,GO:0006304,GO:0006305,GO:0006306,GO:0006325,GO:0006342,GO:0006346,GO:0006355,GO:0006464,GO:0006479,GO:0006725,GO:0006807,GO:0006950,GO:0006952,GO:0008150,GO:0008152,GO:0008168,GO:0008213,GO:0008757,GO:0009008,GO:0009605,GO:0009607,GO:0009620,GO:0009889,GO:0009890,GO:0009892,GO:0009987,GO:…
gene-LOC101261619	heavy metal-associated isoprenylated plant protein 24	GO:0003674,GO:0005488,GO:0005575,GO:0008150,GO:0016020,GO:0042592,GO:0043167,GO:0043169,GO:0046872,GO:0048878,GO:0050801,GO:0055065,GO:0055073,GO:0055076,GO:0055080,GO:0061687,GO:0065007,GO:0065008,GO:0071585,GO:0072507,GO:0098754,GO:0098771
gene-LOC101257623	galactinol--sucrose galactosyltransferase	GO:0001101,GO:0003674,GO:0003824,GO:0005575,GO:0005975,GO:0006950,GO:0006979,GO:0008150,GO:0008152,GO:0008378,GO:0009414,GO:0009415,GO:0009507,GO:0009536,GO:0009628,GO:0009719,GO:0009725,GO:0009737,GO:0010033,GO:0010035,GO:0016740,GO:0016757,GO:0016758,GO:0033993,GO:0042221,GO:0043226,GO:0043227,GO:0043229,GO:0043231,GO:0044238,GO:0044424,GO:0044444,GO:0044464,GO:0047274,GO:0050896,GO:0071704,GO:…
gene-LOC101259953	uncharacterized LOC101259953	#N/A
gene-LOC543942	regulator of gene silencing	GO:0000302,GO:0001101,GO:0001666,GO:0003674,GO:0005488,GO:0005509,GO:0005575,GO:0005634,GO:0005737,GO:0006950,GO:0006979,GO:0008150,GO:0009628,GO:0009987,GO:0010035,GO:0010193,GO:0030234,GO:0033554,GO:0036293,GO:0036294,GO:0042221,GO:0043167,GO:0043169,GO:0043226,GO:0043227,GO:0043229,GO:0043231,GO:0044424,GO:0044464,GO:0046872,GO:0050896,GO:0051716,GO:0070482,GO:0070887,GO:0071453,GO:0071456,GO:…
gene-LOC101258071	protein phosphatase 2C	GO:0003674,GO:0003824,GO:0005488,GO:0005575,GO:0005634,GO:0005829,GO:0016787,GO:0016788,GO:0016791,GO:0042578,GO:0043167,GO:0043169,GO:0043226,GO:0043227,GO:0043229,GO:0043231,GO:0044424,GO:0044444,GO:0044464,GO:0046872,GO:0106306,GO:0106307
gene-LOC101268860	ninja-family protein AFP3	GO:0001101,GO:0005575,GO:0005634,GO:0006355,GO:0007165,GO:0008150,GO:0009719,GO:0009725,GO:0009737,GO:0009738,GO:0009755,GO:0009889,GO:0009890,GO:0009892,GO:0009987,GO:0010033,GO:0010468,GO:0010556,GO:0010558,GO:0010605,GO:0010629,GO:0019219,GO:0019222,GO:0031323,GO:0031324,GO:0031326,GO:0031327,GO:0033993,GO:0042221,GO:0043226,GO:0043227,GO:0043229,GO:0043231,GO:0044424,GO:0044464,GO:0045892,GO:…
gene-LOC101263630	homeobox-leucine zipper protein ATHB-7-like	GO:0000975,GO:0000976,GO:0000981,GO:0001067,GO:0001071,GO:0001101,GO:0003674,GO:0003676,GO:0003677,GO:0003690,GO:0003700,GO:0005488,GO:0005575,GO:0005634,GO:0006355,GO:0006950,GO:0008150,GO:0009414,GO:0009415,GO:0009628,GO:0009719,GO:0009725,GO:0009737,GO:0009889,GO:0009891,GO:0009893,GO:0010033,GO:0010035,GO:0010468,GO:0010556,GO:0010557,GO:0010604,GO:0010628,GO:0019219,GO:0019222,GO:0031323,GO:…
gene-LOC101265833	uncharacterized LOC101265833	#N/A
gene-TAS14	TAS14 peptide (AA 1-130) (TAS14)	GO:0001101,GO:0005575,GO:0005829,GO:0006950,GO:0008150,GO:0009266,GO:0009409,GO:0009414,GO:0009415,GO:0009628,GO:0009631,GO:0009719,GO:0009725,GO:0009737,GO:0010033,GO:0010035,GO:0033993,GO:0042221,GO:0044424,GO:0044444,GO:0044464,GO:0050896,GO:0097305,GO:1901700
gene-LOC101250584	late embryogenesis abundant protein D-29	#N/A
gene-LOC100750252	late embryogenesis abundant protein	GO:0003674,GO:0005488,GO:0005575,GO:0005576,GO:0006807,GO:0006810,GO:0006869,GO:0008150,GO:0008152,GO:0008289,GO:0019538,GO:0042157,GO:0043170,GO:0044238,GO:0044699,GO:0044765,GO:0051179,GO:0051234,GO:0071702,GO:0071704,GO:1901564,GO:1902578
gene-LOC101266908	low-temperature-induced 65 kDa protein-like	GO:0001101,GO:0006950,GO:0006970,GO:0007165,GO:0007568,GO:0008150,GO:0009266,GO:0009409,GO:0009414,GO:0009415,GO:0009628,GO:0009651,GO:0009719,GO:0009725,GO:0009737,GO:0009738,GO:0009755,GO:0009987,GO:0010033,GO:0010035,GO:0010150,GO:0032502,GO:0033993,GO:0042221,GO:0044699,GO:0044767,GO:0050789,GO:0050794,GO:0050896,GO:0065007,GO:0090693,GO:0097305,GO:1901700
gene-LE25	protein LE25-like (LE25)	GO:0003006,GO:0007275,GO:0008150,GO:0009790,GO:0009793,GO:0022414,GO:0032501,GO:0032502,GO:0044699,GO:0044702,GO:0044707,GO:0044767,GO:0048856
gene-LOC101265917	classical arabinogalactan protein 5	#N/A
gene-LOC101255207	uncharacterized LOC101255207	GO:0003674,GO:0005488,GO:0005575,GO:0005576,GO:0006807,GO:0006810,GO:0006869,GO:0008150,GO:0008152,GO:0008289,GO:0016021,GO:0019538,GO:0031224,GO:0042157,GO:0043170,GO:0044238,GO:0044425,GO:0044699,GO:0044765,GO:0051179,GO:0051234,GO:0071702,GO:0071704,GO:1901564,GO:1902578
gene-LOC101259682	WCOR413-like plant cold acclimation protein	GO:0005575,GO:0005774,GO:0005886,GO:0016020,GO:0016021,GO:0031090,GO:0031224,GO:0044422,GO:0044424,GO:0044425,GO:0044437,GO:0044444,GO:0044446,GO:0044464,GO:0098588,GO:0098805
gene-LOC101259487	embryogenic cell protein 40	GO:0001101,GO:0008150,GO:0009415,GO:0009628,GO:0010035,GO:0042221,GO:0050896,GO:1901700
gene-LOC101262066	uncharacterized LOC101262066	#N/A
gene-LOC101252966	amino acid permease 6	GO:0003674,GO:0005215,GO:0005342,GO:0005575,GO:0005886,GO:0006810,GO:0006811,GO:0006812,GO:0006820,GO:0006835,GO:0006865,GO:0008150,GO:0008509,GO:0008514,GO:0015075,GO:0015171,GO:0015172,GO:0015175,GO:0015291,GO:0015293,GO:0015711,GO:0015740,GO:0015800,GO:0015801,GO:0015810,GO:0015827,GO:0015849,GO:0016020,GO:0016021,GO:0022804,GO:0022857,GO:0022891,GO:0022892,GO:0031224,GO:0044425,GO:0044464,GO:…
gene-LOC101247830	mitochondrial arginine transporter BAC2-like	GO:0000064,GO:0003333,GO:0003674,GO:0005215,GO:0005290,GO:0005342,GO:0005575,GO:0005739,GO:0005743,GO:0006082,GO:0006520,GO:0006560,GO:0006561,GO:0006807,GO:0006810,GO:0006811,GO:0006812,GO:0006820,GO:0006844,GO:0006865,GO:0006950,GO:0006970,GO:0006972,GO:0008150,GO:0008152,GO:0008324,GO:0008509,GO:0008514,GO:0008652,GO:0009058,GO:0009064,GO:0009084,GO:0009628,GO:0009987,GO:0015075,GO:0015171,GO:…
gene-USP	universal stress protein (USP)	GO:0000166,GO:0003674,GO:0005488,GO:0005575,GO:0005829,GO:0005886,GO:0016020,GO:0016208,GO:0017076,GO:0030554,GO:0032553,GO:0032555,GO:0032559,GO:0036094,GO:0043167,GO:0043168,GO:0043169,GO:0044424,GO:0044444,GO:0044464,GO:0097159,GO:0097367,GO:1901265,GO:1901363
gene-20ox-3	gibberellin 20-oxidase-3 (20ox-3)	GO:0000902,GO:0001101,GO:0003006,GO:0003674,GO:0003824,GO:0005488,GO:0005575,GO:0005737,GO:0006082,GO:0006629,GO:0006720,GO:0006721,GO:0007165,GO:0008150,GO:0008152,GO:0008299,GO:0008610,GO:0009058,GO:0009314,GO:0009416,GO:0009628,GO:0009648,GO:0009653,GO:0009685,GO:0009686,GO:0009719,GO:0009725,GO:0009739,GO:0009740,GO:0009755,GO:0009791,GO:0009826,GO:0009908,GO:0009987,GO:0010033,GO:0010476,GO:…
gene-hsc70	heat shock protein cognate 70 (hsc70)	GO:0000166,GO:0003674,GO:0003824,GO:0005488,GO:0005515,GO:0005524,GO:0005575,GO:0005737,GO:0006457,GO:0006458,GO:0006950,GO:0006986,GO:0008150,GO:0009987,GO:0010033,GO:0016462,GO:0016787,GO:0016817,GO:0016818,GO:0016887,GO:0017076,GO:0017111,GO:0030554,GO:0031072,GO:0032553,GO:0032555,GO:0032559,GO:0033554,GO:0034620,GO:0035639,GO:0035966,GO:0035967,GO:0036094,GO:0042026,GO:0042221,GO:0043167,GO:…
gene-LOC101264804	CASP-like protein 4D1	GO:0003674,GO:0005488,GO:0005575,GO:0005886,GO:0016020,GO:0016021,GO:0031224,GO:0044425,GO:0044464,GO:0051536,GO:0051539,GO:0051540
gene-SlAKR4B	aldo-keto reductase 4B (SlAKR4B)	GO:0003674,GO:0003824,GO:0006807,GO:0008150,GO:0008152,GO:0009820,GO:0016491,GO:0016614,GO:0016616,GO:0047834,GO:0071704,GO:1901564
gene-LOC101266883	uncharacterized acetyltransferase At3g50280	GO:0003674,GO:0003824,GO:0016740,GO:0016746,GO:0016747

## Sheet: Cluster_3.E
gene-LOC101258285	uncharacterized LOC101258285
gene-LOC101263695	heavy metal-associated isoprenylated plant protein 20-like
gene-LOC101252200	cysteine proteinase 3-like
gene-LOC101251234	uncharacterized LOC101251234
gene-LOC101259196	meiotic recombination protein DMC1 homolog
gene-LOC104645760	uncharacterized LOC104645760
gene-LOC101255594	proline-rich receptor-like protein kinase PERK8
gene-p69d	subtilisin-like protease (p69d)
gene-LOC101249525	uncharacterized acetyltransferase At3g50280-like
gene-LOC101258482	uncharacterized LOC101258482
gene-LOC104645905	probable E3 ubiquitin-protein ligase ZFP1
gene-LOC104644304	13S globulin seed storage protein 2-like
gene-LOC104645363	uncharacterized LOC104645363
gene-LOC101266343	calcium uniporter protein 6, mitochondrial
gene-LOC101245952	protein NRT1/ PTR FAMILY 3.1-like
gene-LOC101264583	L-ascorbate peroxidase 5
gene-LOC104646574	sister chromatid cohesion protein PDS5 homolog B-like
gene-LOC101254847	proline-rich protein 4-like
gene-LOC101252928	3-hydroxyisobutyryl-CoA hydrolase 1-like
gene-LOC112941261	uncharacterized LOC112941261
gene-LOC101250467	uncharacterized LOC101250467
gene-LOC104645010	uncharacterized LOC104645010
gene-LOC101257167	probable serine/threonine-protein kinase At1g54610
gene-LOC104645861	F-box/kelch-repeat protein At3g23880-like
gene-LOC101253954	premnaspirodiene oxygenase-like
gene-LOC112942042	beta-phellandrene synthase (neryl-diphosphate-cyclizing), chloroplastic-like
gene-LOC101250097	zinc-finger homeodomain protein 9-like
gene-LOC101251122	protein DOG1-like 4
gene-LOC101245541	E3 ubiquitin-protein ligase ATL23
gene-LOC101262584	CASP-like protein 2B1
gene-LOC101255223	heat stress transcription factor HsfA2
gene-LOC101262640	epoxide hydrolase 4
gene-LOC104646748	uncharacterized LOC104646748
gene-LOC101261974	nuclear transcription factor Y subunit A-7-like
gene-LOC101244293	delta-1-pyrroline-5-carboxylate synthase-like
gene-SRG2	salt responsive protein 2 (SRG2)
gene-LOC101251303	heavy metal-associated isoprenylated plant protein 39-like
gene-LOC101247540	B-box domain protein 30
gene-LOC101267538	pathogenesis-related protein PR-1
gene-Asr4	Abscicic acid stress ripening protein 4 (Asr4)
gene-LOC101266997	uncharacterized LOC101266997
gene-Cab-1D	Chlorophyll a-b binding protein 1D (Cab-1D)
gene-LOC100147717	protein PELPK1
gene-LOC101252788	phospholipase A2-alpha
gene-LOC101256853	dehydration-responsive element-binding protein 3
gene-LOC101252194	dehydration-responsive element-binding protein 3-like
gene-LOC101247341	xyloglucan galactosyltransferase XLT2
gene-LOC101258143	oleosin 1-like
gene-LOC101250001	transcription factor bHLH87
gene-LOC101262843	uncharacterized LOC101262843
gene-LOC101256378	uncharacterized LOC101256378
gene-LOC101250900	CSC1-like protein At4g02900
gene-LOC101268738	protein PHLOEM PROTEIN 2-LIKE A9
gene-LOC101243853	phospholipase A1-II 1
gene-LOC101262509	PLAT domain-containing protein 2
gene-LOC101257269	alpha-galactosidase 3
gene-LOC101250024	probable plastidic glucose transporter 3
gene-LOC101249144	homeobox-leucine zipper protein HAT22
gene-LOC101261459	glycine-rich domain-containing protein 2
gene-LOC101251623	O-acyltransferase WSD1
gene-LOC101245019	calcium-binding protein KRP1-like
gene-LOC101250068	transcription factor MYB113
gene-LOC101252201	cytochrome P450 CYP72A219-like
gene-LOC101245263	uncharacterized GPI-anchored protein At4g28100-like
gene-LOC101248335	ferredoxin
gene-LOC101258501	protein JINGUBANG
gene-LOC101246456	non-specific lipid-transfer protein 1
gene-LOC104646546	F-box/kelch-repeat protein At1g80440
gene-LOC101253022	polyamine oxidase 1
gene-LOC101264595	protein DETOXIFICATION 49
gene-LOC101263046	probable lysophospholipase BODYGUARD 1
gene-LOC101254128	basic 7S globulin-like
gene-LOC101267425	chaperone protein dnaJ 11, chloroplastic
gene-SIP	alkaline alpha-galactosidase seed imbibition protein (SIP)
gene-LOC101244961	agmatine coumaroyltransferase-2
gene-LOC104648547	uncharacterized LOC104648547
gene-LOC101243802	uncharacterized protein
gene-LOC109119841	bidirectional sugar transporter N3-like
gene-Xegip	xyloglucan-specific fungal endoglucanase inhibitor protein precursor (Xegip)
gene-LOC101246096	uncharacterized LOC101246096
gene-LOC101257655	inositol-3-phosphate synthase-like
gene-LOC101257296	uncharacterized LOC101257296
gene-LOC112941565	uncharacterized LOC112941565
gene-LOC101262230	GBF-interacting protein 1-like
gene-LOC101254959	villin-2-like
gene-LOC104647791	uncharacterized LOC104647791
gene-LOC101253847	uncharacterized LOC101253847
gene-LOC101265169	membrane protein of ER body-like protein
gene-LOC101264088	DNA damage-repair/toleration protein DRT100
gene-LOC101251674	pinin
gene-LOC101245172	uncharacterized LOC101245172
gene-LOC101254463	probable xyloglucan glycosyltransferase 12
gene-LOC101261956	uncharacterized LOC101261956
gene-LOC101245304	phospholipase D zeta 1
gene-Q‚Äòa	#N/A
gene-LOC101256744	vicilin-like seed storage protein At2g18540
gene-LOC101261889	G-type lectin S-receptor-like serine/threonine-protein kinase At5g24080
gene-LOC101261704	fumarylacetoacetase
gene-LOC101261450	galactinol synthase 1
gene-LOC101256448	berberine bridge enzyme-like 13
gene-LOC101251115	36.4 kDa proline-rich protein
gene-LOC101253972	protein NRT1/ PTR FAMILY 6.4
gene-LOC101261020	protein EXORDIUM-like
gene-LOC104644303	protein EXORDIUM
gene-LOC101256316	leucine-rich repeat receptor-like protein
gene-LOC101261321	receptor-like protein 33
gene-LOC101264120	probable leucine-rich repeat receptor-like protein kinase At1g35710
gene-LOC101246297	probable adenylate kinase 7, mitochondrial
gene-LOC101249928	RING-H2 finger protein ATL16-like
gene-LOC101267711	putative protein phosphatase 2C 53
gene-LOC104647281	uncharacterized LOC104647281
gene-LOC101259661	O-fucosyltransferase 19-like
gene-LOC101268562	transcription factor MYB20-like
gene-LOC101263843	stachyose synthase
gene-LOC104645749	uncharacterized LOC104645749
gene-PSR	phosphosulfolactate synthase-related protein (PSR)
gene-LOC101251165	2-hydroxy-6-oxononadienedioate/2-hydroxy-6-oxononatrienedioate hydrolase
gene-LOC101250692	methanol O-anthraniloyltransferase
gene-LOC101256422	tryptophan synthase beta chain 1-like
gene-LOC101248087	acetyl-CoA-benzylalcohol acetyltransferase-like
gene-LOC101250259	dirigent protein 22
gene-LAPA1	leucine aminopeptidase (LAPA1)
gene-LOC101267632	heat stress transcription factor B-2b
gene-LOC101262056	seed biotin-containing protein SBP65-like
gene-LOC543645	dicyanin
gene-LOC104648249	stellacyanin-like
gene-LOC101253157	MLO-like protein 6
gene-LOC109120010	uncharacterized LOC109120010
gene-LOC101262627	glutamate receptor 2.4
gene-LOC101245626	aquaporin TIP2-1
gene-LOC101247288	AAA-ATPase At3g28510-like
gene-LOC101255514	heme-binding protein 2-like
gene-LOC544158	extensin-3
gene-LOC101253032	caffeoyl-CoA O-methyltransferase 5
gene-LOC101253546	uncharacterized LOC101253546
gene-LOC101258525	embryonic protein DC-8

## Sheet: Cluster_4.A
gene-LOC101244981	14 kDa proline-rich protein DC2.15
gene-LOC101254713	14 kDa proline-rich protein DC2.15-like
gene-LOC101250534	14 kDa proline-rich protein DC2.15-like
gene-ODD	2-oxoglutarate-dependent dioxygenase (ODD)
gene-LOC101248367	21 kDa protein
gene-LOC101255627	4,5-DOPA dioxygenase extradiol
gene-LOC101246826	9-cis-epoxycarotenoid dioxygenase NCED6, chloroplastic
gene-LOC101250079	acetyl-CoA-benzylalcohol acetyltransferase-like
gene-LOC101248087	acetyl-CoA-benzylalcohol acetyltransferase-like
gene-LOC101253788	acidic endochitinase
gene-AGAL	alpha-galactosidase (AGAL)
gene-LOC101262784	amino acid transporter AVT1I
gene-LOC101261193	anthocyanidin 3-O-glucosyltransferase 5
gene-LOC101245626	aquaporin TIP2-1
gene-LOC101251423	aquaporin-5
gene-Dea1	arachidonic acid-induced DEA1 (Dea1)
gene-LOC101254288	aspartyl protease family protein At5g10770
gene-LOC101254918	auxin-binding protein ABP19a
gene-LOC101250583	auxin-binding protein ABP19a
gene-LOC101247043	BES1/BZR1 homolog protein 4
gene-LOC101253853	beta-hexosaminidase 3
gene-LOC101258465	bifunctional aspartokinase/homoserine dehydrogenase 1, chloroplastic
gene-LOC101253881	BTB/POZ and TAZ domain-containing protein 1
gene-LOC101247723	CBL-interacting serine/threonine-protein kinase 11
gene-LOC101250719	cellulose synthase-like protein G3
gene-LOC101265617	chlorophyll a-b binding protein 8, chloroplastic-like
gene-Cab-3C	chlorophyll a/b-binding protein Cab-3C (Cab-3C)
gene-LOC101255632	clathrin interactor EPSIN 2
gene-LOC101263919	clathrin light chain 1
gene-LOC101267742	cytochrome b561 and DOMON domain-containing protein At3g25290
gene-LOC101252528	cytochrome P450 83B1-like
gene-LOC101263999	cytochrome P450 CYP736A12-like
gene-LOC101055579	cytokinin dehydrogenase 3
gene-SlCKX4	cytokinin oxidase/dehydrogenase-like (SlCKX4)
gene-SlCKX5	cytokinin oxidase/dehydrogenase-like 5 (SlCKX5)
gene-LOC101258152	cytosolic sulfotransferase 5
gene-LOC101243786	diacylglycerol kinase 2
gene-LOC101250259	dirigent protein 22
gene-cellulase	endo-1,4-beta-glucanase precursor (cellulase)
gene-DCL2d	endoribonuclease Dicer 2d (DCL2d)
gene-LOC101259572	epoxide hydrolase A-like
gene-LOC101257010	fasciclin-like arabinogalactan protein 10
gene-LOC101257576	fimbrin-2
gene-LOC101244133	formin-like protein 11
gene-LOC101261704	fumarylacetoacetase
gene-LOC101248242	gamete and mating-type specific protein A
gene-LOC101256225	GDSL esterase/lipase At1g28610
gene-LOC101257443	GDSL esterase/lipase At5g03980
gene-LOC101267033	GDSL esterase/lipase At5g33370
gene-LOC101257528	GDSL esterase/lipase At5g45670
gene-20ox-1	gibberellin 20-oxidase-1 (20ox-1)
gene-20ox-2	gibberellin 20-oxidase-2 (20ox-2)
gene-LOC101253852	glucan endo-1,3-beta-glucosidase, acidic-like
gene-LOC101251372	GRF1-interacting factor 1-like
gene-LOC101257650	heavy metal-associated isoprenylated plant protein 7-like
gene-LOC101264604	hexose carrier protein HEX6
gene-LOC101248599	histidine decarboxylase-like
gene-LOC543694	homeobox protein ATH1
gene-LOC101249431	homeobox-leucine zipper protein ATHB-52
gene-LOC101249931	homeobox-leucine zipper protein HAT4
gene-LOC101055528	Hop-interacting protein THI101
gene-IAA10	IAA10 protein (IAA10)
gene-LOC101254427	inositol oxygenase 1
gene-LOC112940010	kirola-like
gene-LOC112940337	lignin-forming anionic peroxidase-like
gene-LOC101268035	LOB domain-containing protein 37
gene-LOC101244702	lysosomal Pro-X carboxypeptidase-like
gene-LOC101253698	metallocarboxypeptidase inhibitor
gene-LOC101267713	monothiol glutaredoxin-S4-like
gene-LOC101257073	myb-related protein Hv1
gene-nii1	nitrite reductase (nii1)
gene-LOC101259539	nodulin-related MtN21 family protein
gene-LOC101257400	non-specific lipid-transfer protein 1
gene-LOC107196795	NRT1/ PTR FAMILY 1.2
gene-LOC101260941	pectinesterase
gene-LOC101257251	peptidyl-prolyl cis-trans isomerase CYP26-2, chloroplastic
gene-LOC101253684	peroxidase 12
gene-LOC101267404	phosphomannomutase/phosphoglucomutase
gene-LOC101247110	phosphomethylethanolamine N-methyltransferase
gene-LOC101252390	polygalacturonase-1 non-catalytic subunit beta-like
gene-LOC101259357	polyphenol oxidase E, chloroplastic
gene-LOC101252574	probable acetyltransferase NATA1-like
gene-LOC101246297	probable adenylate kinase 7, mitochondrial
gene-LOC101255242	probable calcium-binding protein CML10
gene-LOC101258272	probable calcium-binding protein CML30
gene-LOC101250202	probable E3 ubiquitin-protein ligase RNF217
gene-LOC101247911	probable galacturonosyltransferase-like 1
gene-LOC101264120	probable leucine-rich repeat receptor-like protein kinase At1g35710
gene-LOC101249733	probable LRR receptor-like serine/threonine-protein kinase At3g47570
gene-LOC101264143	probable serine/threonine-protein kinase DDB_G0277165
gene-LOC101258576	probable WRKY transcription factor 53
gene-LOC101261463	probable WRKY transcription factor 9
gene-LOC101259187	probable xyloglucan endotransglucosylase/hydrolase protein 32
gene-LOC101266307	protein DETOXIFICATION 30-like
gene-LOC104644303	protein EXORDIUM
gene-LOC101261020	protein EXORDIUM-like
gene-LOC101265355	protein LOL1
gene-LOC101245190	protein LURP-one-related 8-like
gene-LOC101268749	protein LYK5
gene-LOC101256430	protein NLP2
gene-LOC101251463	protein NRT1/ PTR FAMILY 4.6
gene-LOC101268872	protein NRT1/ PTR FAMILY 5.1
gene-LOC101264385	protein PIN-LIKES 3-like
gene-LOC101246530	protein RADIALIS-like 3
gene-LOC101256934	putative receptor-like protein kinase At3g47110
gene-LOC104644271	putative RING-H2 finger protein ATL21A
gene-LOC101245515	receptor like protein 22-like
gene-LOC101260839	receptor protein-tyrosine kinase CEPR1
gene-LOC101261321	receptor-like protein 33
gene-RPA32a	replication protein A (RPA32a)
gene-Rbcs-3B	ribulose bisphosphate carboxylase small chain 3B, chloroplastic-like (Rbcs-3B)
gene-LOC101262127	S-norcoclaurine synthase 1
gene-fsm1	SANT/MYB domain protein (fsm1)
gene-LOC104646731	SRPBCC superfamily protein
gene-LOC108511949	subtilisin-like protease
gene-sbt4a	subtilisin-like protease (sbt4a)
gene-LOC101257301	subtilisin-like protease SBT1.9
gene-sbt4c	subtilisin-like serine protease family protein (sbt4c)
gene-LOC101263901	thylakoid lumenal 29 kDa protein, chloroplastic-like
gene-TIP	TIP protein (TIP)
gene-LOC101265482	transcription factor bHLH162-like
gene-LOC101262125	transcription factor bHLH87-like
gene-LOC101258746	tyrosine-specific transport protein-like
gene-LOC101257246	UDP-glycosyltransferase 73C1
gene-LOC101243677	uncharacterized LOC101243677
gene-LOC101245255	uncharacterized LOC101245255
gene-LOC101250495	uncharacterized LOC101250495
gene-LOC101250825	uncharacterized LOC101250825
gene-LOC101253546	uncharacterized LOC101253546
gene-LOC101253592	uncharacterized LOC101253592
gene-LOC101254731	uncharacterized LOC101254731
gene-LOC101256630	uncharacterized LOC101256630
gene-LOC101259314	uncharacterized LOC101259314
gene-LOC101259918	uncharacterized LOC101259918
gene-LOC101260301	uncharacterized LOC101260301
gene-LOC101261161	uncharacterized LOC101261161
gene-LOC101261728	uncharacterized LOC101261728
gene-LOC101262737	uncharacterized LOC101262737
gene-LOC101262946	uncharacterized LOC101262946
gene-LOC101267223	uncharacterized LOC101267223
gene-LOC101267741	uncharacterized LOC101267741
gene-LOC112941565	uncharacterized LOC112941565
gene-LOC543656	uncharacterized LOC543656
gene-LOC101245631	uncharacterized protein At4g14100
gene-LOC101265339	vacuolar cation/proton exchanger 3-like
gene-LOC101259759	VAN3-binding protein
gene-LOC101256744	vicilin-like seed storage protein At2g18540
gene-LOC101247661	Werner Syndrome-like exonuclease
gene-XTH7	xyloglucan endotransglucosylase-hydrolase XTH7 (XTH7)
gene-yfe37	yfe37 protein (yfe37)
gene-LOC101253163	zinc finger protein 8
gene-LOC101249423	zingipain-2

## Sheet: Cluster_4.B
gene-LOC101251407	14 kDa proline-rich protein DC2.15-like
gene-LOC101261225	16.9 kDa class I heat shock protein 1-like
gene-LOC101251165	2-hydroxy-6-oxononadienedioate/2-hydroxy-6-oxononatrienedioate hydrolase
gene-LOC544002	2-oxoglutarate-dependent dioxygenase 2
gene-LOC101254539	7-deoxyloganetin glucosyltransferase
gene-LOC101247288	AAA-ATPase At3g28510-like
gene-LOC101258696	APETALA2/ethylene response factor
gene-ARG2	arginase 2 (ARG2)
gene-AADC1A	aromatic amino acid decarboxylase 1A (AADC1A)
gene-LOC101262903	aspartic protease inhibitor 1
gene-LOC101247540	B-box domain protein 30
gene-LOC101255592	bidirectional sugar transporter N3
gene-LOC101253032	caffeoyl-CoA O-methyltransferase 5
gene-cathDInh	cathepsin D inhibitor protein (cathDInh)
gene-LOC101251538	CBL-interacting serine/threonine-protein kinase 20
gene-LOC101255510	cellulose synthase-like protein G2
gene-LOC101243675	CEN-like protein 1
gene-LOC101265886	chlorophyll a-b binding protein 1C, chloroplastic
gene-Cab-1D	Chlorophyll a-b binding protein 1D (Cab-1D)
gene-CAB5	chlorophyll a-b binding protein 5, chloroplastic (CAB5)
gene-Cab-1A	chlorophyll a/b-binding protein Cab-1A (Cab-1A)
gene-LOC101265579	chlorophyllase-2, chloroplastic
gene-LOC101265917	classical arabinogalactan protein 5
gene-LOC101255011	cytochrome P450 CYP72A219
gene-DEFL1	defensin-like protein (DEFL1)
gene-LOC101252194	dehydration-responsive element-binding protein 3-like
gene-LOC101244831	delta(24)-sterol reductase-like
gene-LOC101264777	delta(7)-sterol-C5(6)-desaturase
gene-LOC543645	dicyanin
gene-LOC101262459	E3 ubiquitin-protein ligase RMA1H1
gene-LOC101253552	early nodulin-like protein 1
gene-LOC101250923	EID1-like F-box protein 3
gene-LOC101251195	EID1-like F-box protein 3
gene-LOC101246841	ethylene-responsive transcription factor ERF018-like
gene-LOC101264199	F-box protein At5g07610
gene-LOC101248335	ferredoxin
gene-LOC101265784	ferredoxin
gene-SlFBA6	fructose 1,6-bisphosphate aldolase (SlFBA6)
gene-GABA-TP2	gamma-aminobutyrate transaminase subunit precursor isozyme 2 (GABA-TP2)
gene-LOC101262627	glutamate receptor 2.4
gene-LOC101262552	glutathione S-transferase L3
gene-LOC101261459	glycine-rich domain-containing protein 2
gene-hsc70	heat shock protein cognate 70 (hsc70)
gene-LOC101267632	heat stress transcription factor B-2b
gene-LOC101262661	homeobox-leucine zipper protein ATHB-12
gene-LOC101263630	homeobox-leucine zipper protein ATHB-7-like
gene-CHRDi	inducible plastid-lipid associated protein (CHRDi)
gene-IPS	inositol-3-phosphate synthase (IPS)
gene-LOC101262819	inositol-tetrakisphosphate 1-kinase 5
gene-LOC101266019	kirola
gene-LOC100750252	late embryogenesis abundant protein
gene-LOC101246866	late embryogenesis abundant protein 47
gene-LOC104645830	late embryogenesis abundant protein At3g53040-like
gene-LOC101250584	late embryogenesis abundant protein D-29
gene-LOC101246714	LEAF RUST 10 DISEASE-RESISTANCE LOCUS RECEPTOR-LIKE PROTEIN KINASE-like 1.1
gene-LAPA1	leucine aminopeptidase (LAPA1)
gene-LOC101266908	low-temperature-induced 65 kDa protein-like
gene-mcpi	metallocarboxypeptidase inhibitor (mcpi)
gene-LOC101257315	metallothionein-like protein 4B
gene-LOC101250692	methanol O-anthraniloyltransferase
gene-LOC104649012	methylsterol monooxygenase 1-1
gene-LOC101266471	mitogen-activated protein kinase kinase kinase 17-like
gene-LOC101254612	mitogen-activated protein kinase kinase kinase 18-like
gene-NAOD	N2-acetylornithine deacetylase (NAOD)
gene-LeNCED1	nine-cis-epoxycarotenoid dioxygenase (LeNCED1)
gene-LOC101268860	ninja-family protein AFP3
gene-LOC101251623	O-acyltransferase WSD1
gene-LOC101258143	oleosin 1-like
gene-LOC101267538	pathogenesis-related protein PR-1
gene-LOC101255257	phosphoenolpyruvate/phosphate translocator 2, chloroplastic
gene-LOC101268830	phospholipase A1-IIgamma
gene-LOC101254806	photosystem I subunit O
gene-LOC101253022	polyamine oxidase 1
gene-LOC101252173	probable caffeoyl-CoA O-methyltransferase At4g26220
gene-LOC101254463	probable xyloglucan glycosyltransferase 12
gene-LE25	protein LE25-like (LE25)
gene-LOC101261620	protein NRT1/ PTR FAMILY 1.2
gene-LOC101253972	protein NRT1/ PTR FAMILY 6.4
gene-LOC101268738	protein PHLOEM PROTEIN 2-LIKE A9
gene-LOC101258071	protein phosphatase 2C
gene-PP2C-2	protein phosphatase 2C AHG3 homolog (PP2C-2)
gene-LOC101265368	proteinase inhibitor I-B
gene-LOC101248079	protochlorophyllide reductase
gene-LOC543942	regulator of gene silencing
gene-LOC101262056	seed biotin-containing protein SBP65-like
gene-LOC101256271	shikimate O-hydroxycinnamoyltransferase
gene-LOC104648249	stellacyanin-like
gene-LOC101256443	Sterol-4-alpha-carboxylate 3-dehydrogenase decarboxylating
gene-TAS14	TAS14 peptide (AA 1-130) (TAS14)
gene-LOC101244843	thioredoxin-like 1-1, chloroplastic
gene-LOC543983	threonine dehydratase biosynthetic, chloroplastic
gene-LOC101250001	transcription factor bHLH87
gene-LOC101267939	transcription factor MYC2-like
gene-LOC101252588	transcriptional activator TAF-1-like
gene-LOC101250846	triosephosphate isomerase, chloroplastic
gene-LOC101245172	uncharacterized LOC101245172
gene-LOC101246280	uncharacterized LOC101246280
gene-LOC101252688	uncharacterized LOC101252688
gene-LOC101253847	uncharacterized LOC101253847
gene-LOC101256378	uncharacterized LOC101256378
gene-LOC101258285	uncharacterized LOC101258285
gene-LOC101259953	uncharacterized LOC101259953
gene-LOC101262843	uncharacterized LOC101262843
gene-LOC101265833	uncharacterized LOC101265833
gene-LOC101266997	uncharacterized LOC101266997
gene-LOC101267816	uncharacterized LOC101267816
gene-LOC101267981	uncharacterized LOC101267981
gene-LOC101268692	uncharacterized LOC101268692
gene-LOC104645665	uncharacterized LOC104645665
gene-LOC104645948	uncharacterized LOC104645948
gene-LOC104646748	uncharacterized LOC104646748
gene-LOC109120010	uncharacterized LOC109120010
gene-LOC544001	uncharacterized LOC544001
gene-LOC778362	uncharacterized LOC778362
gene-LOC101246961	wound-induced proteinase inhibitor 1
gene-LOC543954	wound-induced proteinase inhibitor 1
gene-LOC101266868	wound-induced proteinase inhibitor 1-like
gene-LOC101247341	xyloglucan galactosyltransferase XLT2
gene-LOC101268254	zeatin O-glucosyltransferase
gene-LOC101265706	zeatin O-glucosyltransferase
gene-LOC101254402	zeatin O-xylosyltransferase
gene-LOC101254394	zinc finger protein ZAT1

## Sheet: Cluster_4.C
gene-ACO3	1-aminocyclopropane-1-carboxylate oxidase homolog (ACO3)
gene-ACS3	1-aminocyclopropane-1-carboxylate synthase 3 (ACS3)
gene-LOC101268271	15.7 kDa heat shock protein, peroxisomal
gene-LOC101248279	17.4 kDa class III heat shock protein
gene-LOC101268307	18.2 kDa class I heat shock protein
gene-LOC101254946	22.7 kDa class IV heat shock protein-like
gene-LOC101255537	70 kDa peptidyl-prolyl isomerase
gene-SlUGT75C1	ABA uridine diphosphate glucosyltransferase (SlUGT75C1)
gene-LOC101261789	acyl-protein thioesterase 2-like
gene-LOC101249522	acylsugar acyltransferase 3-like
gene-SlAKR4B	aldo-keto reductase 4B (SlAKR4B)
gene-LOC101264399	alpha carbonic anhydrase 7
gene-LOC100529106	aquaporin
gene-LEAS1	asparagine synthetase 1 (LEAS1)
gene-CD4A	ATP-dependent protease CD4A (CD4A)
gene-LOC101251676	beta-amyrin 28-monooxygenase
gene-LOC101267575	beta-amyrin 28-monooxygenase-like
gene-LOC101249073	calcium uniporter protein 4, mitochondrial
gene-LOC101264804	CASP-like protein 4D1
gene-LOC101250521	cation/calcium exchanger 1-like
gene-LOC101259229	cell division cycle protein 48 homolog
gene-LOC544282	class II small heat shock protein Le-HSP17.6
gene-LOC101257156	crocetin glucosyltransferase, chloroplastic
gene-LOC101264620	cytochrome b5-like
gene-LOC101252066	cytochrome P450 71A1-like
gene-LOC101264574	cytochrome P450 76A2-like
gene-HSP17.4	cytosolic class II small heat shock protein HCT2 (HSP17.4)
gene-LOC101248072	desiccation-related protein clone PCC27-04
gene-LOC544150	dihydroflavonol 4-reductase
gene-LOC104646151	DNA-directed RNA polymerases II and IV subunit 5A
gene-LOC101253976	E3 ubiquitin-protein ligase RMA1H1-like
gene-LOC101259487	embryogenic cell protein 40
gene-LOC101256875	enoyl-CoA delta isomerase 1, peroxisomal-like
gene-LOC101251084	ethylene-responsive transcription factor ABR1-like
gene-LOC101247647	expansin-like B1
gene-LOC101244758	F-box protein At5g49610
gene-AnthOMT	flavonoid 3',5'-methyltransferase (AnthOMT)
gene-LOC101249786	gibberellin 2-beta-dioxygenase 1
gene-GA2ox2	gibberellin 2-oxidase 2 (GA2ox2)
gene-20ox-3	gibberellin 20-oxidase-3 (20ox-3)
gene-LOC101257892	gibberellin 3-beta-dioxygenase 1-like
gene-LOC101244731	glycine-rich cell wall structural protein-like
gene-LOC101251614	haloacid dehalogenase-like hydrolase superfamily protein
gene-LOC101255164	heat shock cognate 70 kDa protein
gene-HSP21	heat shock protein (HSP21)
gene-HSP70	heat shock protein 70 (HSP70)
gene-LOC101264183	heat shock protein 83
gene-HSP90	heat shock protein 90 (HSP90)
gene-LOC101245037	homeobox-leucine zipper protein ATHB-7
gene-LOC101266128	homeobox-leucine zipper protein HDG1
gene-rnalx	intracellular ribonuclease LX (rnalx)
gene-LOC101262296	kunitz trypsin inhibitor 2
gene-LOC101258987	L-ascorbate peroxidase 2, cytosolic
gene-LOC101251607	leucoanthocyanidin dioxygenase
gene-LOC101245940	low affinity sulfate transporter 3
gene-LOC101250492	metallothiol transferase FosB
gene-LOC101263482	microtubule-associated protein 70-5
gene-LOC101247830	mitochondrial arginine transporter BAC2-like
gene-MTSHP	mitochondrial small heat shock protein (MTSHP)
gene-MAPK4	mitogen-activated protein kinase 4 (MAPK4)
gene-LOC101250273	mitogen-activated protein kinase kinase kinase 17-like
gene-LOC101255217	mitogen-activated protein kinase kinase kinase 18-like
gene-LOC101246051	mitotic spindle checkpoint protein BUBR1
gene-LOC101246188	NAC domain-containing protein 104
gene-LOC101244243	NAC transcription factor 32-like
gene-LOC101244694	NAD(P)-binding Rossmann-fold superfamily protein
gene-LOC100037728	nodulation-signaling pathway 2 protein
gene-LOC101249032	pathogen-related protein
gene-LOC101249874	peroxidase 21
gene-LOC101256164	peroxisomal (S)-2-hydroxy-acid oxidase GLO4
gene-Psy1	phytoene synthase 1, chloroplastic (Psy1)
gene-LOC101250570	pleiotropic drug resistance protein 2
gene-LOC101263946	polygalacturonase-like
gene-LOC101259064	polyphenol oxidase F, chloroplastic
gene-LOC101246594	probable 2-oxoglutarate-dependent dioxygenase AOP1
gene-LOC104644281	probable 2-oxoglutarate-dependent dioxygenase AOP1
gene-LOC101259871	probable ascorbate-specific transmembrane electron transporter 1
gene-LOC101244865	probable carbohydrate esterase At4g34215
gene-LOC101247621	probable trehalose-phosphate phosphatase H
gene-PDH	proline dehydrogenase (PDH)
gene-LOC101268445	proline dehydrogenase 2, mitochondrial
gene-LOC101257339	protein ABA DEFICIENT 4, chloroplastic-like
gene-LOC104644397	protein FAF-like, chloroplastic
gene-LOC101250924	protein NRT1/ PTR FAMILY 7.3
gene-LOC101263538	protein NRT1/ PTR FAMILY 7.3
gene-LOC101267176	protein NUCLEAR FUSION DEFECTIVE 4
gene-LOC101266765	protein RARE-COLD-INDUCIBLE 2A-like
gene-LOC101265742	PTI1-like tyrosine-protein kinase At3g15890
gene-LOC101256965	purple acid phosphatase 8-like
gene-LOC101262329	putative beta-glucosidase 41
gene-CYP734A8	putative brassinosteroid hydroxylase (CYP734A8)
gene-LOC100736504	putative flavonoid 3'5' hydroxylase
gene-LOC101258675	respiratory burst oxidase homolog protein E
gene-LOC101244195	ribose-phosphate pyrophosphokinase 1-like
gene-DDTFR8	ripening regulated protein DDTFR8 (DDTFR8)
gene-LOC101251649	RNA exonuclease 4
gene-LOC101251058	senescence-specific cysteine protease SAG39-like
gene-SlArf/Xyl1	SlArf/Xyl1 protein (SlArf/Xyl1)
gene-vis1	small heat shock protein (vis1)
gene-LeSPL-CNR	SQUAMOSA promoter binding protein-like (LeSPL-CNR)
gene-tEG3	ss-galactosidase (tEG3)
gene-LOC101258565	thioredoxin-like 1-2, chloroplastic
gene-LOC101252043	transcription factor bHLH30-like
gene-LOC101248880	transcription factor MYB24-like
gene-LOC101251315	transketolase, chloroplastic-like
gene-LOC543848	type I small heat shock protein 17.6 kDa isoform
gene-LOC101253254	U-box domain-containing protein 7
gene-LOC101268240	UDP-glucose iridoid glucosyltransferase-like
gene-LOC101266883	uncharacterized acetyltransferase At3g50280
gene-LOC101246792	uncharacterized LOC101246792
gene-LOC101246922	uncharacterized LOC101246922
gene-LOC101248932	uncharacterized LOC101248932
gene-LOC101249888	uncharacterized LOC101249888
gene-LOC101252581	uncharacterized LOC101252581
gene-LOC101252635	uncharacterized LOC101252635
gene-LOC101255207	uncharacterized LOC101255207
gene-LOC101257272	uncharacterized LOC101257272
gene-LOC101258357	uncharacterized LOC101258357
gene-LOC101262301	uncharacterized LOC101262301
gene-LOC101264922	uncharacterized LOC101264922
gene-LOC104645741	uncharacterized LOC104645741
gene-LOC104647346	uncharacterized LOC104647346
gene-LOC543899	uncharacterized LOC543899
gene-USP	universal stress protein (USP)
gene-LOC101265425	universal stress protein PHOS32
gene-SlUGT73C4	uridine diphosphate glucosyltransferase (SlUGT73C4)
gene-LOC101244037	vacuole membrane protein KMS1-like
gene-LOC101253503	vinorine synthase-like
gene-LOC101251218	wall-associated receptor kinase-like 20
gene-LOC101263788	zinc finger Ran-binding domain-containing protein 2-like

## Sheet: Cluster_5.A
gene-LOC101251407	14 kDa proline-rich protein DC2.15-like
gene-LOC101254713	14 kDa proline-rich protein DC2.15-like
gene-LOC101248367	21 kDa protein
gene-LOC101253340	8-hydroxygeraniol dehydrogenase-like
gene-LOC101253788	acidic endochitinase
gene-LOC101246976	arabinogalactan protein 14
gene-LOC101257143	aspartic proteinase A1
gene-LOC101256235	BAG family molecular chaperone regulator 3
gene-LOC101265977	caffeoyl-CoA O-methyltransferase
gene-LOC101259602	caffeoylshikimate esterase
gene-LOC101253387	calcium-binding allergen Ole e 8
gene-LOC101245554	CASP-like protein 4D1
gene-LOC101252626	cysteine-rich repeat secretory protein 55
gene-LOC101254719	cytochrome P450 86A22
gene-LOC101250259	dirigent protein 22
gene-LOC101262459	E3 ubiquitin-protein ligase RMA1H1
gene-LOC101248242	gamete and mating-type specific protein A
gene-CD1	GDSL esterase/lipase (CD1)
gene-LOC101262291	GDSL esterase/lipase 5
gene-LOC101251962	GDSL esterase/lipase APG
gene-LOC101266652	GDSL esterase/lipase At2g04570
gene-LOC101267033	GDSL esterase/lipase At5g33370
gene-gts1	glutamine synthetase cytosolic isozyme 1-1 (gts1)
gene-LOC101254424	glycerol-3-phosphate 2-O-acyltransferase 4
gene-LOC101250708	heavy metal-associated isoprenylated plant protein 2-like
gene-LOC101249931	homeobox-leucine zipper protein HAT4
gene-LOC101254427	inositol oxygenase 1
gene-LOC101266019	kirola
gene-LOC107648852	linoleate 9S-lipoxygenase-like
gene-LOC101244702	lysosomal Pro-X carboxypeptidase-like
gene-LOC101246039	mitochondrial outer membrane protein porin of 36 kDa-like
gene-LOC101267713	monothiol glutaredoxin-S4-like
gene-LOC778302	multicopper oxidase-like protein
gene-LOC101257400	non-specific lipid-transfer protein 1
gene-LOC101255257	phosphoenolpyruvate/phosphate translocator 2, chloroplastic
gene-LOC101252574	probable acetyltransferase NATA1-like
gene-LOC101259613	probable acyl-activating enzyme 9
gene-LOC101245999	probable cinnamyl alcohol dehydrogenase 6
gene-LOC101264120	probable leucine-rich repeat receptor-like protein kinase At1g35710
gene-LOC101264436	probable polygalacturonase At1g80170
gene-LOC104644303	protein EXORDIUM
gene-LOC101245515	receptor like protein 22-like
gene-LeSPL-CNR	SQUAMOSA promoter binding protein-like (LeSPL-CNR)
gene-LOC108511949	subtilisin-like protease
gene-LOC101255155	sulfite exporter TauE/SafE family protein 3
gene-SLBRC1b	TCP transcription factor BRC1b (SLBRC1b)
gene-LOC101265482	transcription factor bHLH162-like
gene-LOC101259046	transcription factor JUNGBRUNNEN 1-like
gene-LOC101255720	transmembrane protein 45B
gene-LOC101257246	UDP-glycosyltransferase 73C1
gene-LOC101249595	uncharacterized LOC101249595
gene-LOC101258285	uncharacterized LOC101258285
gene-LOC101259309	uncharacterized LOC101259309
gene-LOC104644778	uncharacterized LOC104644778
gene-LOC104645948	uncharacterized LOC104645948
gene-LOC104649089	uncharacterized LOC104649089
gene-yfe37	yfe37 protein (yfe37)
gene-LOC101253163	zinc finger protein 8
gene-LOC101265975	zinc finger protein GIS
gene-LOC101249423	zingipain-2
gene-XIP1−1−beta	#N/A

## Sheet: Cluster_5.B
gene-LOC101260539	high mobility group B protein 7
gene-LOC101251856	uncharacterized LOC101251856
gene-LOC112941051	phenylalanine ammonia-lyase-like
gene-CHS1	chalcone synthase (CHS1)
gene-LOC101268240	UDP-glucose iridoid glucosyltransferase-like
gene-LOC101265138	putative calcium-binding protein CML19
gene-LOC101256164	peroxisomal (S)-2-hydroxy-acid oxidase GLO4
gene-LOC101258988	uncharacterized protein DDB_G0284459
gene-LOC101264183	heat shock protein 83
gene-LOC101254583	chaperone protein ClpB1
gene-LOC101256185	BAHD acyltransferase DCR
gene-SlscADH1	short-chain dehydrogenase-reductase (SlscADH1)
gene-HSP90	heat shock protein 90 (HSP90)

[truncated: 4 more sheets: Cluster_6.A, Cluster_6.B, Cluster_6.C, Cluster_6.D]
