# Supplementary material for: Flooding and herbivory: the effect of concurrent stress factors on plant volatile emissions and gene expression in two heirloom tomato varieties
Source: BMC Plant Biol. 2022 Nov 17;22:536. doi: 10.1186/s12870-022-03911-3 (PMC9670554; doi:10.1186/s12870-022-03911-3)
Supplement: Supplementary file 3 — Additional file 3. [file 12870_2022_3911_MOESM3_ESM.xlsx]

## Sheet: GO; VAR_3.AB_BP_top20
Suplementary table 3. Gene Ontology enrichment for clusters of differentiall expressed genes
Gene ontoology terms enrichment for each of the clusters obtained with K-means method in the set of differentiall expressed genes.
The enrichment was limited to Biological Process (BP) categories to reduce redundancy and to have more meanigful interpretations that could be cross-compared with other clusters.
Each TAB within the spreadsheet correspond to one cluster numbered according to the main figure and text in the manuscript.
GO.ID	Term	Annotated	Significant	Expected	Rank in classicFisher	classicFisher	Elim_Fisher	TOPgo_Fischer	Parent_child_Fischer
1	GO:0009800	cinnamic acid biosynthetic process	14	4	0.08	1	8e-07	8e-07	8e-07	4.6e-05
2	GO:0006559	L-phenylalanine catabolic process	19	4	0.1	3	3e-06	3e-06	3e-06	0.00606
3	GO:0033466	trans-zeatin biosynthetic process	2	2	0.01	12	2.9e-05	2.9e-05	2.9e-05	1
4	GO:0055075	potassium ion homeostasis	35	3	0.19	27	0.00091	0.00091	0.008	0.01421
5	GO:0009065	glutamine family amino acid catabolic pr...	13	2	0.07	31	0.00221	0.00221	1	0.06332
6	GO:0009686	gibberellin biosynthetic process	56	3	0.31	35	0.00354	0.00354	0.0236	0.04596
7	GO:0010454	negative regulation of cell fate commitm...	1	1	0.01	40	0.00546	0.00546	0.0055	0.01905
8	GO:1900033	negative regulation of trichome patterni...	1	1	0.01	41	0.00546	0.00546	0.0055	0.00539
9	GO:1902456	regulation of stomatal opening	21	2	0.11	44	0.00579	0.00579	0.0781	0.06391
10	GO:0009620	response to fungus	521	8	2.84	47	0.00764	0.00764	0.3648	0.06929
11	GO:0010152	pollen maturation	25	2	0.14	48	0.00815	0.00815	0.0082	0.0309
12	GO:0006536	glutamate metabolic process	26	2	0.14	49	0.0088	0.0088	1	0.0262
13	GO:0006952	defense response	1839	18	10.04	53	0.01005	0.01005	0.0793	0.10046
14	GO:0045168	cell-cell signaling involved in cell fat...	3	2	0.02	17	8.8e-05	0.01077	1	0.00029
15	GO:0048629	trichome patterning	3	2	0.02	18	8.8e-05	0.01077	0.0108	0.00041
16	GO:0010167	response to nitrate	29	2	0.16	56	0.01088	0.01088	0.0109	0.00877
17	GO:0006799	polyphosphate biosynthetic process	2	1	0.01	57	0.01089	0.01089	0.0109	0.01158
18	GO:0008340	determination of adult lifespan	2	1	0.01	58	0.01089	0.01089	0.0109	0.01339
19	GO:0046901	tetrahydrofolylpolyglutamate biosyntheti...	2	1	0.01	59	0.01089	0.01089	0.0109	0.13333
20	GO:0120251	hydrocarbon biosynthetic process	85	3	0.46	60	0.01127	0.01127	1	0.01534

## Sheet: GO; VAR_3.CE_BP
GO.ID	Term	Annotated	Significant	Expected	Rank in classicFisher	classicFisher	Elim_Fisher	TOPgo_Fischer	Parent_child_Fischer
1	GO:0015977	carbon fixation	33	3	0.2	1	0.0011	0.0011	0.001	0.00086
2	GO:0051101	regulation of DNA binding	12	2	0.07	2	0.0024	0.0024	1	0.38596
3	GO:0019380	3-phenylpropionate catabolic process	1	1	0.01	4	0.0061	0.0061	0.0061	0.00725
4	GO:0033532	stachyose biosynthetic process	1	1	0.01	5	0.0061	0.0061	0.0061	0.25
5	GO:0042121	alginic acid biosynthetic process	1	1	0.01	6	0.0061	0.0061	0.0061	0.01063
6	GO:0042440	pigment metabolic process	211	5	1.29	10	0.0097	0.0097	1	0.00751
7	GO:0009768	photosynthesis, light harvesting in phot...	25	2	0.15	11	0.0102	0.0102	0.0102	0.40486
8	GO:2000762	regulation of phenylpropanoid metabolic ...	26	2	0.16	13	0.011	0.011	0.0875	0.00714
9	GO:0008653	lipopolysaccharide metabolic process	2	1	0.01	15	0.0122	0.0122	1	0.01551
10	GO:0009103	lipopolysaccharide biosynthetic process	2	1	0.01	16	0.0122	0.0122	0.0122	0.01524

## Sheet: GO; VAR_3.D_BP
GO.ID	Term	Annotated	Significant	Expected	Rank in classicFisher	classicFisher	Elim_Fisher	TOPgo_Fischer	Parent_child_Fischer
1	GO:0009737	response to abscisic acid	663	9	0.9	2	1e-07	2.5e-05	0.00026	0.00068
2	GO:0009414	response to water deprivation	459	6	0.62	10	2.6e-05	2.6e-05	2.6e-05	0.00265
3	GO:0001101	response to acid chemical	1079	12	1.46	1	3.2e-09	0.00023	0.00135	8.9e-05
4	GO:0009738	abscisic acid-activated signaling pathwa...	343	4	0.46	20	0.0011	0.00107	0.00198	0.05932
5	GO:0006844	acyl carnitine transport	2	1	0	27	0.0027	0.0027	0.0027	0.5
6	GO:1903400	L-arginine transmembrane transport	2	1	0	28	0.0027	0.0027	0.0027	0.11765
7	GO:0015810	aspartate transmembrane transport	3	1	0	35	0.004	0.00405	0.00405	0.04444
8	GO:0015827	tryptophan transport	3	1	0	36	0.004	0.00405	0.00405	0.01754
9	GO:0010360	negative regulation of anion channel act...	4	1	0.01	43	0.0054	0.00539	0.00539	0.13333
10	GO:0055073	cadmium ion homeostasis	4	1	0.01	44	0.0054	0.00539	0.00539	0.03077

## Sheet: GO; Flood_4.A_BP
GO.ID	Term	Annotated	Significant	Expected	Rank in classicFisher	classicFisher	Elim_Fisher	TOPgo_Fischer	Parent_child_Fischer
1	GO:0009823	cytokinin catabolic process	7	3	0.04	1	7.7e-06	7.7e-06	7.7e-06	0.00037
2	GO:0097264	self proteolysis	16	3	0.1	3	0.00012	0.00012	0.00012	6.5e-05
3	GO:1900367	positive regulation of defense response ...	18	3	0.11	4	0.00017	0.00017	0.00017	0.00812
4	GO:1902066	regulation of cell wall pectin metabolic...	23	3	0.14	6	0.00036	0.00036	0.00036	0.01095
5	GO:0043171	peptide catabolic process	26	3	0.16	7	0.00053	0.00053	0.00053	0.00031
6	GO:0009686	gibberellin biosynthetic process	56	3	0.34	21	0.00491	0.00491	0.02936	0.02426
7	GO:0009827	plant-type cell wall modification	59	3	0.36	24	0.00569	0.00569	0.00569	0.04644
8	GO:0018298	protein-chromophore linkage	59	3	0.36	25	0.00569	0.00569	0.00569	0.0016
9	GO:0042121	alginic acid biosynthetic process	1	1	0.01	28	0.00613	0.00613	0.00613	0.00945
10	GO:0061059	positive regulation of peptidoglycan rec...	1	1	0.01	29	0.00613	0.00613	0.00613	0.00513

## Sheet: GO; Flood_4.B_BP
GO.ID	Term	Annotated	Significant	Expected	Rank in classicFisher	classicFisher	Elim_Fisher	TOPgo_Fischer	Parent_child_Fischer
1	GO:0009768	photosynthesis, light harvesting in phot...	25	4	0.12	2	6.6e-06	6.6e-06	6.6e-06	0.39987
2	GO:0009738	abscisic acid-activated signaling pathwa...	343	9	1.7	8	5e-05	5e-05	4.5e-05	0.00557
3	GO:0009414	response to water deprivation	459	10	2.27	11	8.9e-05	8.9e-05	8.9e-05	0.0019
4	GO:0010083	regulation of vegetative meristem growth	23	3	0.11	15	0.00019	0.00019	0.00019	0.0499
5	GO:0018298	protein-chromophore linkage	59	4	0.29	18	0.00021	0.00021	0.00021	0.00014
6	GO:0009611	response to wounding	248	7	1.23	19	0.00023	0.00023	0.00023	0.00254
7	GO:0034214	protein hexamerization	8	2	0.04	30	0.00067	0.00067	0.00067	0.04461
8	GO:0009690	cytokinin metabolic process	81	4	0.4	31	0.0007	0.0007	0.00099	0.00032
9	GO:0048439	flower morphogenesis	38	3	0.19	35	0.00087	0.00087	0.00087	0.00225
10	GO:0010380	regulation of chlorophyll biosynthetic p...	41	3	0.2	37	0.00109	0.00109	0.00109	0.28166

## Sheet: GO; Flood_4.C_BP
GO.ID	Term	Annotated	Significant	Expected	Rank in classicFisher	classicFisher	Elim_Fisher	TOPgo_Fischer	Parent_child_Fischer
1	GO:0006457	protein folding	208	8	1.17	2	2.3e-05	2.3e-05	0.00011	4.8e-06
2	GO:0009835	fruit ripening	71	5	0.4	4	4.9e-05	4.9e-05	4.9e-05	0.00011
3	GO:0009718	anthocyanin-containing compound biosynth...	38	4	0.21	5	6e-05	6e-05	6e-05	0.00462
4	GO:0010133	proline catabolic process to glutamate	3	2	0.02	7	9.4e-05	9.4e-05	9.4e-05	0.02692
5	GO:0009408	response to heat	212	7	1.19	12	0.00019	0.00019	6.3e-05	0.00053
6	GO:0009686	gibberellin biosynthetic process	56	4	0.32	15	0.00028	0.00028	0.00028	0.00258
7	GO:0006970	response to osmotic stress	652	12	3.67	16	0.0003	0.0003	0.00202	0.00073
8	GO:0080148	negative regulation of response to water...	13	2	0.07	30	0.00235	0.00235	0.00235	0.01201
9	GO:0043473	pigmentation	15	2	0.08	33	0.00314	0.00314	0.02756	0.00314
10	GO:0009414	response to water deprivation	459	10	2.58	14	0.00026	0.00326	0.007	0.00109

## Sheet: GO; Herb_CP_5.A
GO.ID	Term	Annotated	Significant	Expected	Rank in classicFisher	classicFisher	Elim_Fisher	TOPgo_Fischer	Parent_child_Fischer
1	GO:0009809	lignin biosynthetic process	87	3	0.22	1	0.0013	0.0013	0.0013	0.0845
2	GO:0016042	lipid catabolic process	336	5	0.83	2	0.0014	0.0014	0.0014	0.0115
3	GO:0080127	fruit septum development	1	1	0	4	0.0025	0.0025	0.0025	0.0014
4	GO:0009084	glutamine family amino acid biosynthetic...	37	2	0.09	6	0.0038	0.0038	1	0.0221
5	GO:0042335	cuticle development	42	2	0.1	7	0.0048	0.0048	0.0048	0.0054
6	GO:0009739	response to gibberellin	148	3	0.37	8	0.0058	0.0058	0.1311	0.0059
7	GO:0006542	glutamine biosynthetic process	5	1	0.01	12	0.0123	0.0123	0.0123	0.0408
8	GO:0015713	phosphoglycerate transmembrane transport	5	1	0.01	13	0.0123	0.0123	0.0123	0.7143
9	GO:0015714	phosphoenolpyruvate transport	5	1	0.01	14	0.0123	0.0123	0.0123	0.023
10	GO:0019310	inositol catabolic process	5	1	0.01	15	0.0123	0.0123	0.0123	0.0485

## Sheet: GO; Herb_CP_5.B
GO.ID	Term	Annotated	Significant	Expected	Rank in classicFisher	classicFisher	Elim_Fisher	TOPgo_Fischer	Parent_child_Fischer
1	GO:0043335	protein unfolding	3	1	0	3	0.0019	0.0019	0.0019	0.0022
2	GO:0006537	glutamate biosynthetic process	4	1	0	4	0.0025	0.0025	0.0025	0.0165
3	GO:0030639	polyketide biosynthetic process	4	1	0	5	0.0025	0.0025	0.0025	0.005
4	GO:0071456	cellular response to hypoxia	184	2	0.11	8	0.0055	0.0055	0.0055	0.0158
5	GO:0009854	oxidative photosynthetic carbon pathway	10	1	0.01	11	0.0062	0.0062	0.0062	0.1176
6	GO:0006457	protein folding	208	2	0.13	14	0.007	0.007	0.007	0.0094
7	GO:0009807	lignan biosynthetic process	12	1	0.01	15	0.0074	0.0074	0.0074	0.1292
8	GO:0009800	cinnamic acid biosynthetic process	14	1	0.01	21	0.0086	0.0086	0.0086	0.0725
9	GO:0050665	hydrogen peroxide biosynthetic process	14	1	0.01	22	0.0086	0.0086	0.0086	0.0148
10	GO:0006559	L-phenylalanine catabolic process	19	1	0.01	24	0.0117	0.0117	0.0117	0.161

## Sheet: GO; Herb_SG_6.A
GO.ID	Term	Annotated	Significant	Expected	Rank in classicFisher	classicFisher	Elim_Fisher	TOPgo_Fischer	Parent_child_Fischer
1	GO:0009408	response to heat	212	12	0.26	1	3.5e-18	1.7e-13	1.7e-13	1.1e-13
2	GO:0006457	protein folding	208	9	0.26	3	1.5e-12	1e-10	1e-10	6.1e-13
3	GO:0042542	response to hydrogen peroxide	77	4	0.1	5	2.2e-06	2.2e-06	2.2e-06	0.0026
4	GO:0051259	protein complex oligomerization	83	4	0.1	7	3e-06	3e-06	3e-06	0.0002
5	GO:0034605	cellular response to heat	59	3	0.07	9	5.1e-05	5.1e-05	0.0015	0.0139
6	GO:0071456	cellular response to hypoxia	184	4	0.23	11	7e-05	7e-05	7e-05	0.0113
7	GO:0010286	heat acclimation	46	2	0.06	20	0.0015	0.0015	0.0406	0.7786
8	GO:0090377	seed trichome initiation	2	1	0	21	0.0025	0.0025	0.0025	0.0033
9	GO:0061077	chaperone-mediated protein folding	71	2	0.09	23	0.0035	0.0035	0.0246	0.8734
10	GO:0043335	protein unfolding	3	1	0	24	0.0037	0.0037	0.0037	0.0035

## Sheet: GO; Herb_SG_6.B
GO.ID	Term	Annotated	Significant	Expected	Rank in classicFisher	classicFisher	Elim_Fisher	TOPgo_Fischer	Parent_child_Fischer
1	GO:0006097	glyoxylate cycle	13	2	0.03	1	0.0004	0.0004	0.0004	0.003
2	GO:0009554	megasporogenesis	14	2	0.03	2	0.00046	0.00046	0.00046	0.0057
3	GO:0015996	chlorophyll catabolic process	24	2	0.06	5	0.00139	0.00139	0.00139	0.0452
4	GO:0009556	microsporogenesis	31	2	0.07	10	0.00231	0.00231	0.00231	0.0081
5	GO:0035835	indole alkaloid biosynthetic process	2	1	0	12	0.00461	0.00461	0.00461	0.05
6	GO:0006099	tricarboxylic acid cycle	46	2	0.11	14	0.00504	0.00504	0.00504	0.0041
7	GO:0006101	citrate metabolic process	46	2	0.11	15	0.00504	0.00504	0.00504	0.9176
8	GO:0009877	nodulation	52	2	0.12	18	0.0064	0.0064	0.0064	0.0682
9	GO:1901616	organic hydroxy compound catabolic proce...	54	2	0.12	19	0.00689	0.00689	1	0.0116
10	GO:0009686	gibberellin biosynthetic process	56	2	0.13	20	0.00739	0.00739	0.00739	0.0384
