# Supplementary material for: Flooding and herbivory: the effect of concurrent stress factors on plant volatile emissions and gene expression in two heirloom tomato varieties
Source: BMC Plant Biol. 2022 Nov 17;22:536. doi: 10.1186/s12870-022-03911-3 (PMC9670554; doi:10.1186/s12870-022-03911-3)
Supplement: Supplementary file 4 — Additional file 4. [file 12870_2022_3911_MOESM4_ESM.xlsx]

## Sheet: Volatiles emitted 
Supplementary Table 4. Volatile organic compounds emitted by two heirloom tomato varieties (Cherokee Purple and Striped German) exposed to the following stress factors: (1) no flooding, (2) no flooding + herbivory, (3) flooding, and (4) flooding + herbivory
Values represent means of peak area/g fresh weight ± SE; The compounds are arranged in order of elution during gas chromatography and increasing retention time. The class represents the chemical category.
Compound	Class	Cherokee Purple				Striped German
		No Flooding + No Herbivory	No Flooding + Herbivory	Flooding	Flooding + Herbivory	No Flooding + No Herbivory	No Flooding + Herbivory	Flooding	Flooding + Herbivory
		(Peak area/g fresh weight)				(Peak area/g fresh weight)
α-pinene	Monoterpene	86856.7 ± 8445.8	46777.9 ± 5396.1	97961.9 ± 13705.4	130883.8 ± 10753.6	60701.5 ± 5220.4	81271.7 ± 3983.4	116919.2 ± 24003.3	98567.8 ± 13243.5
o-cymene	Monoterpene	70753.5 ± 16761.2	49003.9 ± 6751.9	84322.2 ± 10525.8	138089.5 ± 19864.0	138674.0 ± 12424.6	172403.1 ± 10171.1	248081.2 ± 40707.3	203729.6 ± 13916.6
β-pinene	Monoterpene	0.0 ± 0.0	0.0 ± 0.0	0.0 ± 0.0	0.0 ± 0.0	6534.3 ± 913.0	5829.8 ± 1812.0	13538.6 ± 3524.7	9846.1 ± 2441.6
(+)-4-carene	Monoterpene	1375481.5 ± 101508.2	745820.9 ± 32476.1	1543700.5 ± 200155.9	2083045.8 ± 153239.0	933036.6 ± 60667.6	1136323.9 ± 54009.1	1612461.6 ± 315648.1	1547546.3 ± 199937.2
α-terpinene	Monoterpene	163944.2 ± 13192.0	62797.2 ± 11496.7	91948.1 ± 30392.6	180940.3 ± 23995.8	126203.7 ± 8268.2	139461.8 ± 9315.5	158845.0 ± 40908.6	178796.9 ± 14126.5
β-phellandrene	Monoterpene	4061222.8 ± 279498.2	2688368.8 ± 253009.4	4773535.3 ± 454433.1	6144530.4 ± 359785.0	3018585.5 ± 215864.6	3582932.8 ± 196332.8	5670603.1 ± 929074.3	4851595.4 ± 469082.1
trans-β-ocimene	Monoterpene	0.0 ± 0.0	0.0 ± 0.0	2001.1 ± 1298.6	0.0 ± 0.0	0.0 ± 0.0	0.0 ± 0.0	1108.2 ± 1108.2	0.0 ± 0.0
p-cymene	Monoterpene	3327.1 ± 1793.1	3156.3 ± 827.2	4119.2 ± 3036.7	6575.0 ± 1450.5	12444.0 ± 987.9	13478.1 ± 930.5	27423.9 ± 4079.8	19183.3 ± 2332.1
β-ocimene	Monoterpene	678.3 ± 678.3	0.0 ± 0.0	0.0 ± 0.0	0.0 ± 0.0	5598.8 ± 2679.8	3521.8 ± 1659.6	9755.1 ± 3417.2	4566.7 ± 1472.8
gamma-terpinene	Monoterpene	36821.9 ± 2371.7	20510.9 ± 2509.3	34657.6 ± 5225.2	50608.1 ± 3064.5	30533.9 ± 2661.3	28593.7 ± 2072.8	47470.5 ± 8975.2	42476.9 ± 4251.2
α-terpinolene	Monoterpene	85275.0 ± 5571.6	40312.9 ± 5892.4	47361.0 ± 10088.7	76612.1 ± 9298.5	68532.5 ± 14815.7	53823.0 ± 4708.3	80289.4 ± 17153.0	85383.9 ± 5738.1
p-cresol	Phenol	0.0 ± 0.0	0.0 ± 0.0	5205.5 ± 1789.1	0.0 ± 0.0	0.0 ± 0.0	0.0 ± 0.0	6638.4 ± 2398.9	0.0 ± 0.0
δ-elemene	Sesquiterpene	192354.0 ± 61617.7	54003.0 ± 10169.2	31565.4 ± 9315.8	82051.0 ± 26201.6	24130.6 ± 10472.2	33341.4 ± 8318.8	93290.2 ± 20391.8	101965.5 ± 25309.6
β-elemene	Sesquiterpene	15056.3 ± 5578.4	2884.5 ± 1000.1	5132.1 ± 1729.3	4321.6 ± 2740.2	3463.5 ± 2446.1	1645.0 ± 1040.4	13114.7 ± 1779.9	9681.3 ± 2856.6
Caryophyllene	Sesquiterpene	243473.1 ± 68049.2	62955.4 ± 8384.1	129336.9 ± 18330.7	223625.8 ± 56319.8	172301.8 ± 33667.2	157672.7 ± 30090.7	555207.5 ± 74237.7	525858.1 ± 120851.4
Humulene	Sesquiterpene	51849.1 ± 16611.01	9164.9 ± 1397.3	16820.1 ± 2905.7	37180.3 ± 10810.2	23090.9 ± 5126.7	18263.6 ± 4400.5	71970.8 ± 11605.3	75857.2 ± 19007.8
1-pentadecane	Alkane hydrocarbon	0.0 ± 0.0	0.0 ± 0.0	0.0 ± 0.0	2802.7 ± 1783.9	2344.6 ± 1375.8	0.0 ± 0.0	0.0 ± 0.0	3242.2 ± 1553.3
Pentadecane	Alkane hydrocarbon	5096.4 ± 1206.9	878.0 ± 563.1	2390.8 ± 1725.8	1234.8 ± 1234.8	0.0 ± 0.0	0.0 ± 0.0	785.5 ± 785.5	4100.0 ± 1564.7
Total_VOCs		6392190.7 ± 476821.9	3786635.2 ± 314822.6	6870058.5 ± 732548.7	9162501.9 ± 605032.3	4626176.8 ± 310390.9	5428562.9 ± 316979.8	8727503.5 ± 1457971.1	7762398.0 ± 605929.3
